# Supplementary material for: Overexpression of a pseudo-etiolated-in-light-like protein in Taraxacum koksaghyz leads to a pale green phenotype and enables transcriptome-based network analysis of photomorphogenesis and isoprenoid biosynthesis
Source: Front Plant Sci. 2023 Sep 28;14:1228961. doi: 10.3389/fpls.2023.1228961 (PMC10569127; doi:10.3389/fpls.2023.1228961)
Supplement: Supplementary file 2 [file DataSheet_2.xlsx]

## Sheet: Tabelle1
					Counts	CPM	Counts	CPM
RNA_ID	Protein_ID	Gene_ID	Ori_ID	GeneNames	NIL	NIL_CPM	VB263	VB263_CPM		log2FC	log2FC_normalized	z-score	p-value	q-value(Benjamini)	q-value(Storey)	Signature(p-value < 0.001)	Gene_ID	Iso_ID	Subject	Identity	AlignmentLength	QueryCoverage	Mismatches	Gaps	QueryStart	QueryEnd	SubjectStart	SubjectEnd	SubjectStrand	EValue	Bitscore	Name	Subject	Identity	AlignmentLength	QueryCoverage	Mismatches	Gaps	QueryStart	QueryEnd	SubjectStart	SubjectEnd	SubjectStrand	EValue	Bitscore	Name	Entry Name	Protein names	Gene Names
GWHTBCHF044516	GWHPBCHF053008	GWHGBCHF042388	TkA08G141540	TkA08G141540	536.34	9.73396	0	0	TRUE	10.067	9.98109	19.801	2.91793e-87	5.58637e-86	1.67085e-86	True	GWHGBCHF042388	TkA08G141540.1	ref|XP_023761990.1|	45.082	244	20	103	9	235	936	3	225	NA	6.87e-26	112	basic salivary proline-rich protein 2 [Lactuca sativa]	NA	NA	NA	NA	NA	NA	NA	NA	NA	NA	NA	NA	NA	NA	NA	NA	NA
GWHTBCHF044517	GWHPBCHF053009	GWHGBCHF042388	TkA08G141540	TkA08G141540	536.34	9.73396	0	0	TRUE	10.067	9.98109	19.801	2.91793e-87	5.58637e-86	1.67085e-86	True	GWHGBCHF042388	TkA08G141540.2	ref|XP_023761990.1|	46.473	241	24	95	10	93	767	3	225	NA	4.15e-27	114	basic salivary proline-rich protein 2 [Lactuca sativa]	A1CNH7	26.087	69	7	51	0	324	530	27	95	NA	7	31.6	RecName: Full=ADP-ribose 1''-phosphate phosphatase [Aspergillus clavatus NRRL 1]	POA1_ASPCL	ADP-ribose 1''-phosphate phosphatase, EC 3.1.3.84	poa1 ACLA_019030
GWHTBCHF044534	GWHPBCHF053035	GWHGBCHF042404	TkA08G141970	TkA08G141970	942	17.0962	1	0.0195697	TRUE	9.87958	9.79367	26.599	6.97456e-156	2.2584e-154	6.75473e-155	True	GWHGBCHF042404	TkA08G141970.1	ref|XP_023761847.1|	84.793	434	33	40	2	1	1224	25	458	NA	0	687	CBL-interacting serine/threonine-protein kinase 5 [Lactuca sativa]	Q9LEU7	65.187	428	33	126	4	1	1221	14	439	NA	0	531	RecName: Full=CBL-interacting serine/threonine-protein kinase 5; AltName: Full=SNF1-related kinase 3.24; AltName: Full=SOS2-like protein kinase PKS19 [Arabidopsis thaliana]	CIPK5_ARATH	CBL-interacting serine/threonine-protein kinase 5, EC 2.7.11.1 (SNF1-related kinase 3.24) (SOS2-like protein kinase PKS19)	CIPK5 PKS19 SnRK3.24 At5g10930 T30N20.200
GWHTBCHF012881	GWHPBCHF015398	GWHGBCHF012338	TkA02G437110	TkA02G437110	423.25	7.68151	0	0	TRUE	9.72537	9.63945	18.024	1.26303e-72	2.05138e-71	6.13555e-72	True	GWHGBCHF012338	TkA02G437110.1	ref|XP_023750566.1|	65	60	10	17	2	253	423	26	84	NA	1.27e-14	75.1	zinc finger BED domain-containing protein RICESLEEPER 3-like [Lactuca sativa]	Q75HY5	51.282	39	7	19	0	256	372	563	601	NA	0.000494	43.5	RecName: Full=Zinc finger BED domain-containing protein RICESLEEPER 3; AltName: Full=Transposase-like protein RICESLEEPER 3 [Oryza sativa Japonica Group]	RSLE3_ORYSJ	Zinc finger BED domain-containing protein RICESLEEPER 3 (Transposase-like protein RICESLEEPER 3)	Os05g0583200 LOC_Os05g50640 OSJNBb0035N21.10
GWHTBCHF009758	GWHPBCHF011708	GWHGBCHF009414	TkA02G096080	TkA02G096080	265	4.80945	0	0	TRUE	9.04985	8.96393	14.9094	2.86425e-50	3.41392e-49	1.02108e-49	True	GWHGBCHF009414	TkA02G096080.1	ref|XP_042755670.1|	52.113	213	7	94	2	1158	1772	59	271	NA	4.94e-60	214	uncharacterized protein LOC122196626 [Lactuca sativa]	B2TJM0	32.308	65	2	43	1	2595	2789	173	236	NA	0.022	41.6	RecName: Full=4-diphosphocytidyl-2-C-methyl-D-erythritol kinase; Short=CMK; AltName: Full=4-(cytidine-5'-diphospho)-2-C-methyl-D-erythritol kinase [Clostridium botulinum B str. Eklund 17B (NRP)]	ISPE_CLOBB	4-diphosphocytidyl-2-C-methyl-D-erythritol kinase, CMK, EC 2.7.1.148 (4-(cytidine-5'-diphospho)-2-C-methyl-D-erythritol kinase)	ispE CLL_A0471
GWHTBCHF023779	GWHPBCHF028271	GWHGBCHF022630	TkA04G061720	TkA04G061720	243	4.41017	0	0	TRUE	8.92481	8.8389	14.3863	6.30856e-47	7.07593e-46	2.11637e-46	True	GWHGBCHF022630	TkA04G061720.1	ref|XP_023731580.1|	74.505	455	33	101	4	7	1341	25	474	NA	0	580	zeatin O-glucosyltransferase [Lactuca sativa]	Q9ZSK5	52.643	454	33	191	8	1	1329	18	458	NA	3.47e-134	397	RecName: Full=Zeatin O-glucosyltransferase; AltName: Full=Trans-zeatin O-beta-D-glucosyltransferase [Phaseolus lunatus]	ZOG_PHALU	Zeatin O-glucosyltransferase, EC 2.4.1.203 (Trans-zeatin O-beta-D-glucosyltransferase)	ZOG1
GWHTBCHF022787	GWHPBCHF027115	GWHGBCHF021691	TkA04G011370	TkA04G011370	232	4.21054	0	0	TRUE	8.85798	8.77207	14.1131	3.15289e-45	3.42723e-44	1.02506e-44	True	GWHGBCHF021691	TkA04G011370.1	ref|XP_023738354.1|	92.105	266	28	20	1	43	837	23	288	NA	4.46e-166	469	EID1-like F-box protein 3 [Lactuca sativa]	Q93ZT5	63.436	227	24	83	0	31	711	29	255	NA	2.69e-97	291	RecName: Full=EID1-like F-box protein 3 [Arabidopsis thaliana]	EDL3_ARATH	EID1-like F-box protein 3	EDL3 At3g63060 T20O10.160
GWHTBCHF022425	GWHPBCHF026669	GWHGBCHF021352	TkA03G606570	TkA03G606570	221.5	4.01997	0	0	TRUE	8.79116	8.70525	13.8444	1.3754e-43	1.4493e-42	4.33476e-43	True	GWHGBCHF021352	TkA03G606570.1	ref|XP_023761534.1|	48.276	145	15	40	1	1	330	173	317	NA	1.36e-32	130	uncharacterized protein LOC111909973 [Lactuca sativa]	P0A4H5	44.118	34	4	16	1	154	246	63	96	NA	3.2	31.2	RecName: Full=Chemotaxis protein CheY [Listeria monocytogenes EGD-e]	CHEY_LISMO	Chemotaxis protein CheY	cheY lmo0691
GWHTBCHF029996	GWHPBCHF035684	GWHGBCHF028517	TkA05G164310	TkA05G164310	203	3.68422	0	0	TRUE	8.66534	8.57942	13.35	1.18447e-40	1.18494e-39	3.54408e-40	True	GWHGBCHF028517	TkA05G164310.1	ref|XP_034890853.1|	75.61	41	6	10	0	359	481	108	148	NA	3.69e-15	71.2	enhanced ethylene response protein 5 isoform X3 [Populus alba]	Q8GWE6	50.725	69	10	29	3	281	481	81	146	NA	1.87e-13	61.6	RecName: Full=Enhanced ethylene response protein 5; AltName: Full=Nuclear mRNA export protein THP1; Short=AtTHP1 [Arabidopsis thaliana]	EER5_ARATH	Enhanced ethylene response protein 5 (Nuclear mRNA export protein THP1, AtTHP1)	EER5 ESSP1 THP1 At2g19560
GWHTBCHF037583	GWHPBCHF044752	GWHGBCHF035808	TkA07G037130	TkA07G037130	200	3.62977	0	0	TRUE	8.64386	8.55794	13.2671	3.592e-40	3.5528e-39	1.06262e-39	True	GWHGBCHF035808	TkA07G037130.1	ref|XP_023758446.2|	75.835	509	26	109	2	84	1571	23	530	NA	0	749	probable glycerol-3-phosphate acyltransferase 3 [Lactuca sativa]	Q9SYJ2	51.927	493	26	221	9	129	1571	29	517	NA	2.29e-163	480	RecName: Full=Probable glycerol-3-phosphate acyltransferase 3; Short=AtGPAT3 [Arabidopsis thaliana]	GPAT3_ARATH	Probable glycerol-3-phosphate acyltransferase 3, AtGPAT3, EC 2.3.1.15	GPAT3 At4g01950 T7B11.21
GWHTBCHF011389	GWHPBCHF013649	GWHGBCHF010954	TkA02G323600	TkA02G323600	397.5	7.21417	1	0.0195697	TRUE	8.63481	8.5489	18.7133	3.85485e-78	6.67128e-77	1.99534e-77	True	GWHGBCHF010954	TkA02G323600.1	ref|XP_023765582.1|	71.338	157	19	44	1	111	581	1	156	NA	1.93e-77	238	root allergen protein [Lactuca sativa]	O49065	76.101	159	19	36	1	111	587	1	157	NA	8.38e-85	253	RecName: Full=Root allergen protein; Short=RAP [Taraxacum officinale]	RAP_TAROF	Root allergen protein, RAP	NA
GWHTBCHF029687	GWHPBCHF035300	GWHGBCHF028205	TkA05G105610	TkA05G105610	155.5	2.82215	0	0	TRUE	8.28077	8.19486	11.9295	8.30442e-33	7.02516e-32	2.10118e-32	True	GWHGBCHF028205	TkA05G105610.1	ref|XP_042752649.1|	34.895	427	11	216	7	2660	3922	99	469	NA	1.48e-64	217	uncharacterized protein LOC122195161 [Lactuca sativa]	P14381	25.366	205	5	148	3	3317	3919	359	562	NA	2.18e-11	72.4	RecName: Full=Transposon TX1 uncharacterized 149 kDa protein; AltName: Full=ORF 2 [Xenopus laevis]	YTX2_XENLA	Transposon TX1 uncharacterized 149 kDa protein (ORF 2)	NA
GWHTBCHF041748	GWHPBCHF049661	GWHGBCHF039767	TkA07G439780	TkA07G439780	154.5	2.804	0	0	TRUE	8.27146	8.18555	11.8968	1.23012e-32	1.03519e-31	3.0962e-32	True	GWHGBCHF039767	TkA07G439780.1	NA	NA	NA	NA	NA	NA	NA	NA	NA	NA	NA	NA	NA	NA	NA	NA	NA	NA	NA	NA	NA	NA	NA	NA	NA	NA	NA	NA	NA	NA	NA
GWHTBCHF005005	GWHPBCHF006067	GWHGBCHF004874	TkA01G368180	TkA01G368180	154	2.79493	0	0	TRUE	8.26679	8.18087	11.8803	1.49748e-32	1.25846e-31	3.76396e-32	True	GWHGBCHF004874	TkA01G368180.1	NA	NA	NA	NA	NA	NA	NA	NA	NA	NA	NA	NA	NA	NA	Q94AI4	61.538	26	6	9	1	434	357	682	706	NA	1.8	32.3	RecName: Full=N6-adenosine-methyltransferase non-catalytic subunit MTB; AltName: Full=Methyltransferase-like protein 1; AltName: Full=Protein EMBRYO DEFECTIVE 1691; AltName: Full=Protein METTL14 homolog [Arabidopsis thaliana]	METL1_ARATH	N6-adenosine-methyltransferase non-catalytic subunit MTB (Methyltransferase-like protein 1) (Protein EMBRYO DEFECTIVE 1691) (Protein METTL14 homolog)	MTB EMB1691 At4g09980 T5L19.110
GWHTBCHF011995	GWHPBCHF014367	GWHGBCHF011511	TkA02G373230	TkA02G373230	147	2.66788	0	0	TRUE	8.19967	8.11376	11.6466	2.38685e-31	1.95179e-30	5.83768e-31	True	GWHGBCHF011511	TkA02G373230.1	ref|XP_023769952.2|	70.306	229	30	45	4	40	657	224	452	NA	5.26e-94	289	rho guanine nucleotide exchange factor 8 [Lactuca sativa]	Q9SVQ3	65.132	152	22	53	0	34	489	272	423	NA	8.74e-57	191	RecName: Full=Rop guanine nucleotide exchange factor 9; Short=AtRopGEF9; AltName: Full=Rho of plants guanine nucleotide exchange factor 9 [Arabidopsis thaliana]	ROGF9_ARATH	Rop guanine nucleotide exchange factor 9, AtRopGEF9 (Rho of plants guanine nucleotide exchange factor 9)	ROPGEF9 At4g13240 F17N18.130
GWHTBCHF034221	GWHPBCHF040690	GWHGBCHF032437	TkA06G084690	TkA06G084690	146.5	2.65881	0	0	TRUE	8.19476	8.10884	11.6297	2.91207e-31	2.3781e-30	7.11276e-31	True	GWHGBCHF032437	TkA06G084690.1	ref|XP_042754180.1|	80.952	63	18	12	0	91	279	183	245	NA	2.11e-28	109	uncharacterized protein LOC111896810 [Lactuca sativa]	P03010	60.976	41	12	16	0	91	213	684	724	NA	2.87e-11	62	RecName: Full=Putative AC9 transposase [Zea mays]	TRAC9_MAIZE	Putative AC9 transposase	NA
GWHTBCHF017375	GWHPBCHF020632	GWHGBCHF016503	TkA03G125040	TkA03G125040	142	2.57714	0	0	TRUE	8.14975	8.06383	11.4753	1.75631e-30	1.40395e-29	4.19912e-30	True	GWHGBCHF016503	TkA03G125040.1	ref|XP_023753485.1|	85.196	358	27	46	2	85	1146	1	355	NA	0	536	zinc transporter 5 [Lactuca sativa]	Q9SLG3	54.242	330	25	126	3	157	1146	35	339	NA	2.29e-103	313	RecName: Full=Zinc transporter 3; AltName: Full=ZRT/IRT-like protein 3; Flags: Precursor [Arabidopsis thaliana]	ZIP3_ARATH	Zinc transporter 3 (ZRT/IRT-like protein 3)	ZIP3 At2g32270 T32F6.21
GWHTBCHF003710	GWHPBCHF004452	GWHGBCHF003529	TkA01G133870	TkA01G133870	140	2.54084	0	0	TRUE	8.12928	8.04337	11.4056	3.91933e-30	3.09904e-29	9.26903e-30	True	GWHGBCHF003529	TkA01G133870.1	ref|XP_023749514.2|	93.902	246	18	15	0	251	988	70	315	NA	6.54e-148	430	xyloglucan endotransglucosylase/hydrolase protein 31 [Lactuca sativa]	Q9SJL9	70.732	246	18	72	0	251	988	52	297	NA	4.13e-112	335	RecName: Full=Probable xyloglucan endotransglucosylase/hydrolase protein 32; Short=At-XTH32; Short=XTH-32; Flags: Precursor [Arabidopsis thaliana]	XTH32_ARATH	Probable xyloglucan endotransglucosylase/hydrolase protein 32, At-XTH32, XTH-32, EC 2.4.1.207	XTH32 At2g36870 T1J8.5
GWHTBCHF021914	GWHPBCHF026064	GWHGBCHF020857	TkA03G570170	TkA03G570170	131	2.3775	0	0	TRUE	8.03342	7.94751	11.084	1.4995e-28	1.13414e-27	3.39213e-28	True	GWHGBCHF020857	TkA03G570170.1	ref|XP_023748214.1|	80	105	28	17	1	1	303	7	111	NA	5.44e-56	176	brassinosteroid-responsive RING protein 1 [Lactuca sativa]	Q9SI09	56.25	48	13	21	0	157	300	102	149	NA	3.92e-12	62.4	RecName: Full=Probable E3 ubiquitin-protein ligase XERICO; AltName: Full=RING-type E3 ubiquitin transferase XERICO [Arabidopsis thaliana]	XERIC_ARATH	Probable E3 ubiquitin-protein ligase XERICO, EC 2.3.2.27 (RING-type E3 ubiquitin transferase XERICO)	XERICO At2g04240 T23O15.13
GWHTBCHF043838	GWHPBCHF052152	GWHGBCHF041705	TkA08G107720	TkA08G107720	125.87	2.2844	0	0	TRUE	7.97579	7.88988	10.8943	1.22683e-27	9.0446e-27	2.70518e-27	True	GWHGBCHF041705	TkA08G107720.1	ref|XP_023761135.1|	64.12	301	15	103	3	1026	1922	159	456	NA	1.31e-139	422	anti-sigma-I factor RsgI2-like [Lactuca sativa]	P15268	30.496	141	7	83	5	1347	1748	289	421	NA	0.068	40	RecName: Full=Autonomous transposable element EN-1 mosaic protein; AltName: Full=Suppressor-mutator system protein; Short=SPM [Zea mays]	MOSA_MAIZE	Autonomous transposable element EN-1 mosaic protein (Suppressor-mutator system protein, SPM)	NA
GWHTBCHF002233	GWHPBCHF002689	GWHGBCHF002138	TkA01G008650	TkA01G008650	125	2.26861	0	0	TRUE	7.96578	7.87987	10.8617	1.75547e-27	1.28738e-26	3.85046e-27	True	GWHGBCHF002138	TkA01G008650.1	ref|XP_023739162.1|	69.507	223	24	66	1	1	663	50	272	NA	2.25e-110	336	uncharacterized protein LOC111887228, partial [Lactuca sativa]	P04323	40.092	217	24	129	1	1	648	414	630	NA	4.76e-46	169	RecName: Full=Retrovirus-related Pol polyprotein from transposon 17.6; Includes: RecName: Full=Protease; Includes: RecName: Full=Reverse transcriptase; Includes: RecName: Full=Endonuclease [Drosophila melanogaster]	POL3_DROME	Retrovirus-related Pol polyprotein from transposon 17.6 [Includes: Protease, EC 3.4.23.-; Reverse transcriptase, EC 2.7.7.49; Endonuclease ]	pol
GWHTBCHF035901	GWHPBCHF042700	GWHGBCHF034139	TkA06G337120	TkA06G337120	122	2.21416	0	0	TRUE	7.93074	7.84482	10.7479	6.06464e-27	4.37523e-26	1.3086e-26	True	GWHGBCHF034139	TkA06G337120.1	ref|XP_023761098.1|	87.64	356	25	43	1	135	1202	1	355	NA	0	638	protein SRG1 [Lactuca sativa]	Q39224	56.825	359	25	151	3	135	1202	1	358	NA	2.24e-147	428	RecName: Full=Protein SRG1; Short=AtSRG1; AltName: Full=Protein SENESCENCE-RELATED GENE 1 [Arabidopsis thaliana]	SRG1_ARATH	Protein SRG1, AtSRG1 (Protein SENESCENCE-RELATED GENE 1)	SRG1 At1g17020 F20D23.28 F6I1.30
GWHTBCHF030568	GWHPBCHF036395	GWHGBCHF029136	TkA05G333130	TkA05G333130	118	2.14157	0	0	TRUE	7.88264	7.79673	10.5933	3.20027e-26	2.26086e-25	6.76208e-26	True	GWHGBCHF029136	TkA05G333130.1	ref|XP_029128960.1|	37.681	138	17	80	2	226	624	60	196	NA	4.81e-19	89	uncharacterized protein LOC109807111 [Cajanus cajan]	Q9M0R6	70.37	27	3	8	0	715	795	99	125	NA	0.000267	45.1	RecName: Full=Putative RING-H2 finger protein ATL35; AltName: Full=RING-type E3 ubiquitin transferase ATL35; Flags: Precursor [Arabidopsis thaliana]	ATL35_ARATH	Putative RING-H2 finger protein ATL35, EC 2.3.2.27 (RING-type E3 ubiquitin transferase ATL35)	ATL35 At4g09110 F23J3.140 T8A17.5
GWHTBCHF038885	GWHPBCHF046299	GWHGBCHF037041	TkA07G139720	TkA07G139720	114	2.06897	0	0	TRUE	7.83289	7.74698	10.4354	1.70954e-25	1.18557e-24	3.54597e-25	True	GWHGBCHF037041	TkA07G139720.1	ref|XP_023731785.1|	71.373	255	33	58	1	1	720	52	306	NA	1.64e-95	287	uncharacterized protein LOC111879552 [Lactuca sativa]	NA	NA	NA	NA	NA	NA	NA	NA	NA	NA	NA	NA	NA	NA	NA	NA	NA
GWHTBCHF028051	GWHPBCHF033342	GWHGBCHF026718	TkA04G502310	TkA04G502310	150.67	2.73449	0	0	TRUE	7.81302	7.7271	12.0074	3.24923e-33	2.77553e-32	8.30142e-33	True	GWHGBCHF026718	TkA04G502310.1	ref|XP_022746219.1|	35.714	42	8	27	0	461	336	27	68	NA	5.6	34.3	CDPK-related kinase 1 [Durio zibethinus]	NA	NA	NA	NA	NA	NA	NA	NA	NA	NA	NA	NA	NA	NA	NA	NA	NA
GWHTBCHF026172	GWHPBCHF031125	GWHGBCHF024928	TkA04G313940	TkA04G313940	1329	24.1198	6	0.117418	TRUE	7.79116	7.70525	35.6955	4.65051e-279	2.67269e-277	7.99386e-278	True	GWHGBCHF024928	TkA04G313940.1	ref|XP_023738716.1|	85.261	536	28	77	2	66	1670	1	535	NA	0	935	pectinesterase [Lactuca sativa]	O49298	52.662	526	26	209	9	186	1670	38	554	NA	4.76e-179	522	RecName: Full=Probable pectinesterase/pectinesterase inhibitor 6; Includes: RecName: Full=Pectinesterase inhibitor 6; AltName: Full=Pectin methylesterase inhibitor 6; Includes: RecName: Full=Pectinesterase 6; Short=PE 6; AltName: Full=Pectin methylesterase 6; Short=AtPME6; Flags: Precursor [Arabidopsis thaliana]	PME6_ARATH	Probable pectinesterase/pectinesterase inhibitor 6 [Includes: Pectinesterase inhibitor 6 (Pectin methylesterase inhibitor 6); Pectinesterase 6, PE 6, EC 3.1.1.11 (Pectin methylesterase 6, AtPME6) ]	PME6 ARATH6 At1g23200 T26J12.4
GWHTBCHF007425	GWHPBCHF008963	GWHGBCHF007186	TkA01G558140	TkA01G558140	109	1.97823	0	0	TRUE	7.76818	7.68227	10.2328	1.41338e-24	9.55734e-24	2.85797e-24	True	GWHGBCHF007186	TkA01G558140.1	ref|XP_023769345.1|	86.316	190	33	24	2	1	567	1	189	NA	2.04e-116	334	translocator protein homolog [Lactuca sativa]	O82245	41.624	197	32	97	5	1	555	1	191	NA	1.14e-44	149	RecName: Full=Translocator protein homolog; Short=AtTSPO [Arabidopsis thaliana]	TSPO_ARATH	Translocator protein homolog, AtTSPO	TSPO At2g47770 F17A22.16
GWHTBCHF035167	GWHPBCHF041833	GWHGBCHF033388	TkA06G172610	TkA06G172610	215	3.90201	1	0.0195697	TRUE	7.74819	7.66228	14.3838	6.53803e-47	7.32527e-46	2.19094e-46	True	GWHGBCHF033388	TkA06G172610.1	ref|XP_020594862.1|	36.667	30	8	19	0	35	124	113	142	NA	3.6	33.9	uncharacterized protein LOC110034964 [Phalaenopsis equestris]	Q3IHJ4	33.333	48	12	30	1	43	180	62	109	NA	2.7	31.2	RecName: Full=Exodeoxyribonuclease 7 large subunit; AltName: Full=Exodeoxyribonuclease VII large subunit; Short=Exonuclease VII large subunit [Pseudoalteromonas translucida TAC125]	EX7L_PSET1	Exodeoxyribonuclease 7 large subunit, EC 3.1.11.6 (Exodeoxyribonuclease VII large subunit, Exonuclease VII large subunit)	xseA PSHAa0647
GWHTBCHF034519	GWHPBCHF041036	GWHGBCHF032713	TkA06G105860	TkA06G105860	105	1.90563	0	0	TRUE	7.71425	7.62833	10.0664	7.77372e-24	5.13421e-23	1.53561e-23	True	GWHGBCHF032713	TkA06G105860.1	ref|XP_023773192.1|	88.288	222	25	26	0	29	694	1	222	NA	5.37e-147	417	probable glutathione S-transferase [Lactuca sativa]	Q03666	51.339	224	25	104	3	29	694	1	221	NA	4.21e-74	229	RecName: Full=Probable glutathione S-transferase; AltName: Full=Auxin-induced protein PCNT107 [Nicotiana tabacum]	GSTX4_TOBAC	Probable glutathione S-transferase, EC 2.5.1.18 (Auxin-induced protein PCNT107)	NA
GWHTBCHF040227	GWHPBCHF047873	GWHGBCHF038339	TkA07G325610	TkA07G325610	96.03	1.74284	0	0	TRUE	7.58541	7.4995	9.67795	3.74153e-22	2.33756e-21	6.9915e-22	True	GWHGBCHF038339	TkA07G325610.1	ref|XP_023761135.1|	67.164	201	9	64	1	1037	1639	159	357	NA	5.56e-111	302	anti-sigma-I factor RsgI2-like [Lactuca sativa]	C4ZA36	28.723	94	4	52	3	1334	1615	38	116	NA	9.2	32.3	RecName: Full=Cell division protein SepF [[Eubacterium] rectale ATCC 33656]	SEPF_AGARV	Cell division protein SepF	sepF EUBREC_1733
GWHTBCHF040228	GWHPBCHF047874	GWHGBCHF038339	TkA07G325610	TkA07G325610	96.03	1.74284	0	0	TRUE	7.58541	7.4995	9.67795	3.74153e-22	2.33756e-21	6.9915e-22	True	GWHGBCHF038339	TkA07G325610.2	ref|XP_023761135.1|	64.12	301	12	103	3	1390	2286	159	456	NA	4.82e-139	424	anti-sigma-I factor RsgI2-like [Lactuca sativa]	P15268	30.496	141	6	83	5	1711	2112	289	421	NA	0.033	41.6	RecName: Full=Autonomous transposable element EN-1 mosaic protein; AltName: Full=Suppressor-mutator system protein; Short=SPM [Zea mays]	MOSA_MAIZE	Autonomous transposable element EN-1 mosaic protein (Suppressor-mutator system protein, SPM)	NA
GWHTBCHF040229	GWHPBCHF047875	GWHGBCHF038339	TkA07G325610	TkA07G325610	96.03	1.74284	0	0	TRUE	7.58541	7.4995	9.67795	3.74153e-22	2.33756e-21	6.9915e-22	True	GWHGBCHF038339	TkA07G325610.3	ref|XP_023761135.1|	64.12	301	13	103	3	1304	2200	159	456	NA	2.12e-139	424	anti-sigma-I factor RsgI2-like [Lactuca sativa]	Q6BI69	35	80	3	50	2	685	918	245	324	NA	0.003	45.1	RecName: Full=DNA-directed RNA polymerase III subunit RPC1; Short=RNA polymerase III subunit C1; AltName: Full=DNA-directed RNA polymerase III largest subunit [Debaryomyces hansenii CBS767]	RPC1_DEBHA	DNA-directed RNA polymerase III subunit RPC1, RNA polymerase III subunit C1, EC 2.7.7.6 (DNA-directed RNA polymerase III largest subunit)	RPC1 DEHA2G12980g
GWHTBCHF040230	GWHPBCHF047876	GWHGBCHF038339	TkA07G325610	TkA07G325610	96.03	1.74284	0	0	TRUE	7.58541	7.4995	9.67795	3.74153e-22	2.33756e-21	6.9915e-22	True	GWHGBCHF038339	TkA07G325610.4	ref|XP_023761135.1|	64.12	301	13	103	3	1244	2140	159	456	NA	1.19e-139	424	anti-sigma-I factor RsgI2-like [Lactuca sativa]	P15268	30.496	141	6	83	5	1565	1966	289	421	NA	0.031	41.6	RecName: Full=Autonomous transposable element EN-1 mosaic protein; AltName: Full=Suppressor-mutator system protein; Short=SPM [Zea mays]	MOSA_MAIZE	Autonomous transposable element EN-1 mosaic protein (Suppressor-mutator system protein, SPM)	NA
GWHTBCHF040231	GWHPBCHF047877	GWHGBCHF038339	TkA07G325610	TkA07G325610	96.03	1.74284	0	0	TRUE	7.58541	7.4995	9.67795	3.74153e-22	2.33756e-21	6.9915e-22	True	GWHGBCHF038339	TkA07G325610.5	ref|XP_023761135.1|	64.12	301	14	103	3	1134	2030	159	456	NA	1.7e-140	426	anti-sigma-I factor RsgI2-like [Lactuca sativa]	P15268	30.496	141	6	83	5	1455	1856	289	421	NA	0.042	40.8	RecName: Full=Autonomous transposable element EN-1 mosaic protein; AltName: Full=Suppressor-mutator system protein; Short=SPM [Zea mays]	MOSA_MAIZE	Autonomous transposable element EN-1 mosaic protein (Suppressor-mutator system protein, SPM)	NA
GWHTBCHF040232	GWHPBCHF047878	GWHGBCHF038339	TkA07G325610	TkA07G325610	96.03	1.74284	0	0	TRUE	7.58541	7.4995	9.67795	3.74153e-22	2.33756e-21	6.9915e-22	True	GWHGBCHF038339	TkA07G325610.6	ref|XP_023761135.1|	64.12	301	15	103	3	1037	1933	159	456	NA	2.49e-140	424	anti-sigma-I factor RsgI2-like [Lactuca sativa]	P15268	30.496	141	7	83	5	1358	1759	289	421	NA	0.036	41.2	RecName: Full=Autonomous transposable element EN-1 mosaic protein; AltName: Full=Suppressor-mutator system protein; Short=SPM [Zea mays]	MOSA_MAIZE	Autonomous transposable element EN-1 mosaic protein (Suppressor-mutator system protein, SPM)	NA
GWHTBCHF025389	GWHPBCHF030206	GWHGBCHF024161	TkA04G188270	TkA04G188270	188.33	3.41798	1	0.0195697	TRUE	7.55712	7.4712	13.5684	6.16882e-42	6.30297e-41	1.88518e-41	True	GWHGBCHF024161	TkA04G188270.1	ref|XP_018482028.1|	32.143	84	17	49	3	52	291	6	85	NA	5.5	33.9	PREDICTED: casein kinase II subunit beta-1-like isoform X3 [Raphanus sativus]	B5XKG9	31.667	60	12	34	2	362	186	407	460	NA	0.22	35	RecName: Full=Lysine--tRNA ligase; AltName: Full=Lysyl-tRNA synthetase; Short=LysRS [Streptococcus pyogenes NZ131]	SYK_STRPZ	Lysine--tRNA ligase, EC 6.1.1.6 (Lysyl-tRNA synthetase, LysRS)	lysS Spy49_0503c
GWHTBCHF005923	GWHPBCHF007174	GWHGBCHF005756	TkA01G452880	TkA01G452880	93	1.68784	0	0	TRUE	7.53916	7.45324	9.54147	1.4082e-21	8.63408e-21	2.5824e-21	True	GWHGBCHF005756	TkA01G452880.1	ref|XP_022031534.1|	33.333	51	12	34	0	237	389	130	180	NA	4.29e-05	35.8	uncharacterized protein LOC110932514 [Helianthus annuus]	P9WEX7	31.481	54	13	33	2	184	345	8	57	NA	1.1	32.3	RecName: Full=Terpene cyclase dpmaB; AltName: Full=Diterpenoid pyrone biosynthesis cluster protein B [Metarhizium anisopliae]	DPMAB_METAN	Terpene cyclase dpmaB, EC 4.2.3.- (Diterpenoid pyrone biosynthesis cluster protein B)	dpmaB MANI_006367
GWHTBCHF043761	GWHPBCHF052056	GWHGBCHF041637	TkA08G104380	TkA08G104380	92	1.6697	0	0	TRUE	7.52356	7.43765	9.49581	2.18515e-21	1.32914e-20	3.97538e-21	True	GWHGBCHF041637	TkA08G104380.1	ref|XP_044484415.1|	56.944	72	16	23	2	1	192	1	72	NA	2.92e-14	69.3	uncharacterized protein LOC123210235 [Mangifera indica]	Q94CJ8	40	30	7	18	0	1	90	571	600	NA	9.2	29.6	RecName: Full=Zinc finger CCCH domain-containing protein 55; Short=AtC3H55 [Arabidopsis thaliana]	C3H55_ARATH	Zinc finger CCCH domain-containing protein 55, AtC3H55	At5g12440 T2L20
GWHTBCHF033571	GWHPBCHF039940	GWHGBCHF031822	TkA06G047350	TkA06G047350	730	13.2487	4	0.0782788	TRUE	7.51175	7.42584	26.7607	9.25887e-158	3.03985e-156	9.09199e-157	True	GWHGBCHF031822	TkA06G047350.1	ref|XP_023736439.1|	92.124	711	29	54	1	132	2258	3	713	NA	0	1238	probable metal-nicotianamine transporter YSL7 [Lactuca sativa]	Q5JQD7	71.557	668	27	184	2	240	2243	54	715	NA	0	928	RecName: Full=Probable metal-nicotianamine transporter YSL12; AltName: Full=Protein YELLOW STRIPE LIKE 12; Short=OsYSL12 [Oryza sativa Japonica Group]	YSL12_ORYSJ	Probable metal-nicotianamine transporter YSL12 (Protein YELLOW STRIPE LIKE 12, OsYSL12)	YSL12 Os04g0524600 LOC_Os04g44320 OSJNBb0065J09.17
GWHTBCHF002058	GWHPBCHF002486	GWHGBCHF001999	TkA01G001590	TkA01G001590	88	1.5971	0	0	TRUE	7.45943	7.37352	9.30989	1.27963e-20	7.5876e-20	2.2694e-20	True	GWHGBCHF001999	TkA01G001590.1	ref|XP_021977774.1|	60.764	288	33	47	5	1	675	58	342	NA	1.21e-101	303	metalloendoproteinase 1-MMP [Helianthus annuus]	Q8GWW6	61.963	163	23	58	1	199	675	177	339	NA	1.77e-67	214	RecName: Full=Metalloendoproteinase 4-MMP; Short=At4-MMP; AltName: Full=Matrix metalloproteinase 1; Short=AtMMP1; Flags: Precursor [Arabidopsis thaliana]	4MMP_ARATH	Metalloendoproteinase 4-MMP, At4-MMP, EC 3.4.24.- (Matrix metalloproteinase 1, AtMMP1)	4MMP MMP1 At2g45040 T14P1.15
GWHTBCHF021125	GWHPBCHF025151	GWHGBCHF020162	TkA03G528810	TkA03G528810	87	1.57895	0	0	TRUE	7.44294	7.35703	9.26257	1.99568e-20	1.17651e-19	3.51888e-20	True	GWHGBCHF020162	TkA03G528810.1	ref|XP_007144086.1|	24.51	102	17	73	1	124	417	25	126	NA	0.83	36.2	hypothetical protein PHAVU_007G127500g [Phaseolus vulgaris]	Q3V1H3	26.087	138	22	80	6	37	420	238	363	NA	0.075	37.4	RecName: Full=Ferroxidase HEPHL1; AltName: Full=Hephaestin-like protein 1; Flags: Precursor [Mus musculus]	HPHL1_MOUSE	Ferroxidase HEPHL1, EC 1.16.3.1 (Hephaestin-like protein 1)	Hephl1 Gm509
GWHTBCHF006491	GWHPBCHF007853	GWHGBCHF006322	TkA01G499410	TkA01G499410	85.67	1.55481	0	0	TRUE	7.42072	7.3348	9.19909	3.60988e-20	2.10785e-19	6.30444e-20	True	GWHGBCHF006322	TkA01G499410.1	ref|XP_017231228.1|	45.161	31	7	17	0	193	285	258	288	NA	8	33.9	PREDICTED: TATA box-binding protein-associated factor RNA polymerase I subunit B [Daucus carota subsp. sativus]	NA	NA	NA	NA	NA	NA	NA	NA	NA	NA	NA	NA	NA	NA	NA	NA	NA
GWHTBCHF011367	GWHPBCHF013620	GWHGBCHF010931	TkA02G320280	TkA02G320280	84	1.5245	0	0	TRUE	7.39232	7.3064	9.11849	7.61815e-20	4.39099e-19	1.31319e-19	True	GWHGBCHF010931	TkA02G320280.1	ref|XP_023750069.2|	77.903	534	33	77	2	1	1479	18	551	NA	0	758	berberine bridge enzyme-like 18 [Lactuca sativa]	Q9SVG5	47.211	502	32	223	5	79	1479	34	528	NA	5.29e-145	429	RecName: Full=Berberine bridge enzyme-like 18; Short=AtBBE-like 18; Flags: Precursor [Arabidopsis thaliana]	BBE18_ARATH	Berberine bridge enzyme-like 18, AtBBE-like 18, EC 1.1.1.-	At4g20820 F21C20.170
GWHTBCHF001710	GWHPBCHF002066	GWHGBCHF001697	TkAUNG089850	TkAUNG089850	84	1.5245	0	0	TRUE	7.39232	7.3064	9.11849	7.61815e-20	4.39099e-19	1.31319e-19	True	GWHGBCHF001697	TkAUNG089850.1	ref|XP_023769659.1|	65.217	161	32	23	1	1	384	288	448	NA	1.95e-60	198	4-hydroxy-3-methylbut-2-enyl diphosphate reductase, chloroplastic [Lactuca sativa]	Q94B35	56.522	161	32	37	1	1	384	293	453	NA	7.59e-53	175	RecName: Full=4-hydroxy-3-methylbut-2-enyl diphosphate reductase, chloroplastic; AltName: Full=Protein CHLOROPLAST BIOGENESIS 6; Flags: Precursor [Arabidopsis thaliana]	ISPH_ARATH	4-hydroxy-3-methylbut-2-enyl diphosphate reductase, chloroplastic, EC 1.17.7.4 (Protein CHLOROPLAST BIOGENESIS 6)	ISPH CLB6 HDR At4g34350 F10M10.120
GWHTBCHF006233	GWHPBCHF007548	GWHGBCHF006065	TkA01G479480	TkA01G479480	166.33	3.0187	1	0.0195697	TRUE	7.3779	7.29199	12.8379	1.00507e-37	9.47299e-37	2.83331e-37	True	GWHGBCHF006065	TkA01G479480.1	ref|XP_023753858.1|	46.307	352	29	160	2	1	975	331	680	NA	3.03e-102	323	uncharacterized protein LOC111902240 [Lactuca sativa]	O00370	24.507	355	26	195	13	31	921	630	969	NA	2.02e-12	72.4	RecName: Full=LINE-1 retrotransposable element ORF2 protein; Short=ORF2p; Includes: RecName: Full=Reverse transcriptase; Includes: RecName: Full=Endonuclease [Homo sapiens]	LORF2_HUMAN	LINE-1 retrotransposable element ORF2 protein, ORF2p [Includes: Reverse transcriptase, EC 2.7.7.49; Endonuclease, EC 3.1.21.- ]	NA
GWHTBCHF021282	GWHPBCHF025329	GWHGBCHF020307	TkA03G537530	TkA03G537530	82	1.48821	0	0	TRUE	7.35755	7.27164	9.02059	1.87079e-19	1.0624e-18	3.17758e-19	True	GWHGBCHF020307	TkA03G537530.1	ref|XP_023737696.1|	43.188	389	19	221	0	544	1710	23	411	NA	4.95e-109	343	uncharacterized protein LOC111885684 [Lactuca sativa]	P08548	25.294	170	8	112	6	673	1158	70	232	NA	0.008	43.5	RecName: Full=LINE-1 reverse transcriptase homolog [Nycticebus coucang]	LIN1_NYCCO	LINE-1 reverse transcriptase homolog, EC 2.7.7.49	NA
GWHTBCHF040297	GWHPBCHF047968	GWHGBCHF038413	TkA07G332530	TkA07G332530	4357	79.0746	27	0.528382	TRUE	7.33423	7.24832	65.8087	0	0	0	True	GWHGBCHF038413	TkA07G332530.1	ref|XP_023752798.1|	83.7	227	31	36	1	52	732	1	226	NA	1.67e-131	376	thaumatin-like protein 1 [Lactuca sativa]	E3SU11	75	204	28	51	0	121	732	23	226	NA	7.21e-111	321	RecName: Full=Thaumatin-like protein; AltName: Full=Endo-(1,3)-beta-glucanase; AltName: Allergen=Ole e 13; Flags: Precursor [Olea europaea]	ALL13_OLEEU	Thaumatin-like protein (Endo-(1,3)-beta-glucanase, EC 3.2.1.-) (allergen Ole e 13)	NA
GWHTBCHF026529	GWHPBCHF031557	GWHGBCHF025274	TkA04G351330	TkA04G351330	77.33	1.40345	0	0	TRUE	7.27296	7.18704	8.7859	1.55112e-18	8.512e-18	2.54589e-18	True	GWHGBCHF025274	TkA04G351330.1	ref|XP_042753777.1|	81.343	134	14	19	2	332	727	7	136	NA	1.07e-59	193	serine/threonine-protein kinase BLUS1-like [Lactuca sativa]	O23304	34.091	88	9	51	2	335	592	276	358	NA	6.54e-05	48.1	RecName: Full=Serine/threonine-protein kinase BLUS1; AltName: Full=Protein BLUE LIGHT SIGNALING 1 [Arabidopsis thaliana]	BLUS1_ARATH	Serine/threonine-protein kinase BLUS1, EC 2.7.11.1 (Protein BLUE LIGHT SIGNALING 1)	BLUS1 At4g14480 dl3280c
GWHTBCHF042307	GWHPBCHF050322	GWHGBCHF040296	TkA08G032660	TkA08G032660	77	1.39746	0	0	TRUE	7.26679	7.18087	8.76898	1.8029e-18	9.87245e-18	2.95279e-18	True	GWHGBCHF040296	TkA08G032660.1	ref|XP_023761172.1|	69.182	159	33	23	3	1	402	1	158	NA	1.03e-59	187	uncharacterized protein LOC111909615 [Lactuca sativa]	Q751J3	44.737	38	9	17	1	63	176	314	347	NA	1.7	32	RecName: Full=Serine/threonine-protein kinase TEL1; AltName: Full=ATM homolog; AltName: Full=DNA-damage checkpoint kinase TEL1; AltName: Full=Telomere length regulation protein 1 [Eremothecium gossypii ATCC 10895]	ATM_ASHGO	Serine/threonine-protein kinase TEL1, EC 2.7.11.1 (ATM homolog) (DNA-damage checkpoint kinase TEL1) (Telomere length regulation protein 1)	TEL1 AGL287W
GWHTBCHF035459	GWHPBCHF042175	GWHGBCHF033662	TkA06G208160	TkA06G208160	1386	25.1543	9	0.176127	TRUE	7.26679	7.18087	37.2037	5.94985e-303	3.72711e-301	1.11476e-301	True	GWHGBCHF033662	TkA06G208160.1	ref|XP_023745369.1|	81.164	292	23	49	4	238	1107	1	288	NA	1.08e-146	424	uncharacterized protein LOC111893516 [Lactuca sativa]	A4G619	27.397	73	6	45	2	682	891	362	429	NA	6	33.1	RecName: Full=Threonine--tRNA ligase; AltName: Full=Threonyl-tRNA synthetase; Short=ThrRS [Herminiimonas arsenicoxydans]	SYT_HERAR	Threonine--tRNA ligase, EC 6.1.1.3 (Threonyl-tRNA synthetase, ThrRS)	thrS HEAR1801
GWHTBCHF007000	GWHPBCHF008447	GWHGBCHF006810	TkA01G534770	TkA01G534770	76	1.37931	0	0	TRUE	7.24793	7.16201	8.71742	2.84623e-18	1.54584e-17	4.62352e-18	True	GWHGBCHF006810	TkA01G534770.1	ref|XP_023764743.1|	86.685	368	28	48	1	1	1101	15	382	NA	0	642	2-oxoglutarate-dependent dioxygenase 19 [Lactuca sativa]	Q6Z244	45.779	308	23	164	3	178	1098	23	328	NA	1.42e-84	265	RecName: Full=2-oxoglutarate-dependent dioxygenase 19; AltName: Full=Melatonin 2-hydroxylase [Oryza sativa Japonica Group]	ODD19_ORYSJ	2-oxoglutarate-dependent dioxygenase 19, EC 1.14.11.- (Melatonin 2-hydroxylase)	2ODD19 Os08g0480200 LOC_Os08g37456 OJ1113_A10.32 OSJNBb0092C08.2
GWHTBCHF032335	GWHPBCHF038447	GWHGBCHF030723	TkA05G462430	TkA05G462430	301	5.46281	2	0.0391394	TRUE	7.23362	7.14771	17.3569	1.74861e-67	2.67416e-66	7.99825e-67	True	GWHGBCHF030723	TkA05G462430.1	ref|XP_023744569.1|	84.173	278	26	38	6	57	881	1	275	NA	3.5e-142	409	transcription factor bHLH75 [Lactuca sativa]	Q8GZ13	70.642	109	10	31	1	495	821	142	249	NA	1.19e-47	164	RecName: Full=Transcription factor BEE 1; AltName: Full=Basic helix-loop-helix protein 44; Short=AtbHLH44; Short=bHLH 44; AltName: Full=Protein Brassinosteroid enhanced expression 1; AltName: Full=Transcription factor EN 77; AltName: Full=bHLH transcription factor bHLH044 [Arabidopsis thaliana]	BEE1_ARATH	Transcription factor BEE 1 (Basic helix-loop-helix protein 44, AtbHLH44, bHLH 44) (Protein Brassinosteroid enhanced expression 1) (Transcription factor EN 77) (bHLH transcription factor bHLH044)	BEE1 BHLH44 EN77 At1g18400 F15H18.11 F15H18.16
GWHTBCHF038185	GWHPBCHF045463	GWHGBCHF036392	TkA07G083710	TkA07G083710	146	2.64973	1	0.0195697	TRUE	7.18982	7.10391	12.1058	9.84396e-34	8.51328e-33	2.54627e-33	True	GWHGBCHF036392	TkA07G083710.1	ref|XP_023742784.1|	77.033	209	25	48	0	55	681	1	209	NA	2.31e-115	336	glutathione S-transferase F9 [Lactuca sativa]	O80852	64.734	207	24	73	0	55	675	1	207	NA	8.4e-94	278	RecName: Full=Glutathione S-transferase F9; Short=AtGSTF9; AltName: Full=AtGSTF7; AltName: Full=GST class-phi member 9 [Arabidopsis thaliana]	GSTF9_ARATH	Glutathione S-transferase F9, AtGSTF9, EC 2.5.1.18 (AtGSTF7) (GST class-phi member 9)	GSTF9 GLUTTR GSTF7 Phi9 At2g30860 F7F1.7
GWHTBCHF046175	GWHPBCHF054975	GWHGBCHF043947	TkA08G246720	TkA08G246720	218.5	3.96553	1.5	0.0293546	TRUE	7.18653	7.10061	14.8111	1.24128e-49	1.46524e-48	4.38243e-49	True	GWHGBCHF043947	TkA08G246720.1	ref|XP_023767299.1|	79.31	319	32	41	2	28	909	494	812	NA	1.27e-176	514	receptor like protein kinase S.2 [Lactuca sativa]	O48837	51.534	326	33	130	5	10	906	526	850	NA	4.93e-100	315	RecName: Full=Receptor like protein kinase S.2; Short=LecRK-S.2 [Arabidopsis thaliana]	LRKS2_ARATH	Receptor like protein kinase S.2, LecRK-S.2, EC 2.7.11.1	LECRKS2 AP4.3A At2g32800 F24L7.6
GWHTBCHF033768	GWHPBCHF040178	GWHGBCHF032021	TkA06G058120	TkA06G058120	144	2.61344	1	0.0195697	TRUE	7.16993	7.08401	12.0303	2.46251e-33	2.10821e-32	6.30551e-33	True	GWHGBCHF032021	TkA06G058120.1	ref|XP_023736681.1|	72.868	258	26	57	8	50	802	1	252	NA	9.06e-114	335	transcription factor MYB13 [Lactuca sativa]	Q9LTC4	68.852	122	12	38	0	50	415	1	122	NA	3.6e-55	184	RecName: Full=Transcription factor MYB15; AltName: Full=Myb-related protein 15; Short=AtMYB15; AltName: Full=Myb-related protein Y19; Short=AtY19 [Arabidopsis thaliana]	MYB15_ARATH	Transcription factor MYB15 (Myb-related protein 15, AtMYB15) (Myb-related protein Y19, AtY19)	MYB15 At3g23250
GWHTBCHF040213	GWHPBCHF047858	GWHGBCHF038325	TkA07G323070	TkA07G323070	67	1.21597	0	0	TRUE	7.06609	6.98018	8.23255	1.83273e-16	9.27171e-16	2.77311e-16	True	GWHGBCHF038325	TkA07G323070.1	ref|XP_023750431.1|	88.797	241	24	27	0	56	778	1	241	NA	3.14e-135	390	bidirectional sugar transporter SWEET4 isoform X1 [Lactuca sativa]	A2X3S3	55.085	236	23	106	0	56	763	1	236	NA	5.74e-81	249	RecName: Full=Bidirectional sugar transporter SWEET4; Short=OsSWEET4 [Oryza sativa Indica Group]	SWET4_ORYSI	Bidirectional sugar transporter SWEET4, OsSWEET4	SWEET4 OsI_06860
GWHTBCHF011830	GWHPBCHF014172	GWHGBCHF011362	TkA02G360790	TkA02G360790	66	1.19783	0	0	TRUE	7.04439	6.95848	8.17616	2.93022e-16	1.47097e-15	4.39958e-16	True	GWHGBCHF011362	TkA02G360790.1	ref|XP_042756047.1|	47.611	607	29	121	20	1	1275	1	592	NA	4.84e-141	424	uncharacterized protein LOC111910386 isoform X2 [Lactuca sativa]	O13747	25.954	131	9	61	7	1027	1416	143	238	NA	0.26	37.7	RecName: Full=RING finger protein ETP1 homolog; AltName: Full=BRAP2 homolog [Schizosaccharomyces pombe 972h-]	EPT1_SCHPO	RING finger protein ETP1 homolog (BRAP2 homolog)	SPAC16E8.13
GWHTBCHF038275	GWHPBCHF045569	GWHGBCHF036483	TkA07G090740	TkA07G090740	36874.7	669.233	286.17	5.60026	TRUE	7.00961	6.9237	193.464	0	0	0	True	GWHGBCHF036483	TkA07G090740.1	ref|XP_023773103.1|	88.722	266	33	13	1	1	747	1	266	NA	1.93e-169	473	chlorophyll a-b binding protein of LHCII type 1 [Lactuca sativa]	P27492	83.835	266	33	26	1	1	747	1	266	NA	2.53e-161	450	RecName: Full=Chlorophyll a-b binding protein 16, chloroplastic; AltName: Full=LHCII type I CAB-16; Short=LHCP; Flags: Precursor [Nicotiana tabacum]	CB21_TOBAC	Chlorophyll a-b binding protein 16, chloroplastic (LHCII type I CAB-16, LHCP)	CAB16
GWHTBCHF030525	GWHPBCHF036345	GWHGBCHF029092	TkA05G324060	TkA05G324060	64	1.16153	0	0	TRUE	7	6.91409	8.06174	7.52135e-16	3.71484e-15	1.11108e-15	True	GWHGBCHF029092	TkA05G324060.1	ref|XP_023748899.1|	91.522	519	28	43	1	121	1677	23	540	NA	0	914	cytochrome P450 736A117 [Lactuca sativa]	A0A068Q6L2	46.109	514	28	260	8	133	1662	16	516	NA	2.9e-141	423	RecName: Full=Cytochrome P450 736A117 [Prunus mume]	C7317_PRUMU	Cytochrome P450 736A117, EC 1.14.-.-	CYP736A117
GWHTBCHF009562	GWHPBCHF011470	GWHGBCHF009236	TkA02G082430	TkA02G082430	63.25	1.14792	0	0	TRUE	6.98299	6.89708	8.01825	1.07262e-15	5.26125e-15	1.57361e-15	True	GWHGBCHF009236	TkA02G082430.1	ref|XP_022030526.2|	62.842	366	24	133	2	147	1238	2	366	NA	2.35e-141	417	WAT1-related protein At1g09380 [Helianthus annuus]	Q4PT23	33.237	346	23	221	4	153	1181	1	339	NA	1.81e-55	192	RecName: Full=WAT1-related protein At1g25270 [Arabidopsis thaliana]	WTR6_ARATH	WAT1-related protein At1g25270	At1g25270 F4F7.34
GWHTBCHF032126	GWHPBCHF038210	GWHGBCHF030542	TkA05G450110	TkA05G450110	1109	20.1271	9	0.176127	TRUE	6.94512	6.8592	33.6105	1.17987e-247	5.98374e-246	1.7897e-246	True	GWHGBCHF030542	TkA05G450110.1	ref|XP_023744760.1|	88.593	263	20	26	2	295	1074	1	262	NA	3.66e-119	353	late embryogenesis abundant protein D-34 [Lactuca sativa]	P09444	65.574	244	19	78	4	295	1017	1	241	NA	2.29e-72	231	RecName: Full=Late embryogenesis abundant protein D-34; Short=LEA D-34 [Gossypium hirsutum]	LEA34_GOSHI	Late embryogenesis abundant protein D-34, LEA D-34	NA
GWHTBCHF028762	GWHPBCHF034179	GWHGBCHF027340	TkA05G026690	TkA05G026690	60	1.08893	0	0	TRUE	6.90689	6.82098	7.82589	5.04087e-15	2.40237e-14	7.18477e-15	True	GWHGBCHF027340	TkA05G026690.1	ref|XP_042753395.1|	84.568	162	13	25	0	652	1137	248	409	NA	7e-94	294	protein trichome birefringence-like 34 [Lactuca sativa]	O80919	49.686	159	13	80	0	658	1134	250	408	NA	3.79e-45	164	RecName: Full=Protein trichome birefringence-like 34 [Arabidopsis thaliana]	TBL34_ARATH	Protein trichome birefringence-like 34	TBL34 At2g38320 T19C21.19
GWHTBCHF028763	GWHPBCHF034180	GWHGBCHF027340	TkA05G026690	TkA05G026690	60	1.08893	0	0	TRUE	6.90689	6.82098	7.82589	5.04087e-15	2.40237e-14	7.18477e-15	True	GWHGBCHF027340	TkA05G026690.2	ref|XP_042753395.1|	79.616	417	28	67	5	114	1334	1	409	NA	0	688	protein trichome birefringence-like 34 [Lactuca sativa]	O80919	49.492	394	26	190	3	171	1331	17	408	NA	2.65e-134	397	RecName: Full=Protein trichome birefringence-like 34 [Arabidopsis thaliana]	TBL34_ARATH	Protein trichome birefringence-like 34	TBL34 At2g38320 T19C21.19
GWHTBCHF003248	GWHPBCHF003902	GWHGBCHF003096	TkA01G093470	TkA01G093470	59	1.07078	0	0	TRUE	6.88264	6.79673	7.76537	8.14067e-15	3.842e-14	1.14903e-14	True	GWHGBCHF003096	TkA01G093470.1	ref|XP_023744913.1|	89.439	303	27	32	0	82	990	19	321	NA	0	580	peroxidase 21 [Lactuca sativa]	Q42580	65.563	302	27	103	1	82	984	26	327	NA	2.6e-154	440	RecName: Full=Peroxidase 21; Short=Atperox P21; AltName: Full=ATP2a/ATP2b; AltName: Full=PRXR5; Flags: Precursor [Arabidopsis thaliana]	PER21_ARATH	Peroxidase 21, Atperox P21, EC 1.11.1.7 (ATP2a/ATP2b) (PRXR5)	PER21 P21 At2g37130 T2N18.11
GWHTBCHF003249	GWHPBCHF003903	GWHGBCHF003096	TkA01G093470	TkA01G093470	59	1.07078	0	0	TRUE	6.88264	6.79673	7.76537	8.14067e-15	3.842e-14	1.14903e-14	True	GWHGBCHF003096	TkA01G093470.2	ref|XP_023744913.1|	89.408	321	29	34	0	35	997	1	321	NA	0	613	peroxidase 21 [Lactuca sativa]	Q42580	65.246	305	27	105	1	80	991	23	327	NA	3.25e-155	442	RecName: Full=Peroxidase 21; Short=Atperox P21; AltName: Full=ATP2a/ATP2b; AltName: Full=PRXR5; Flags: Precursor [Arabidopsis thaliana]	PER21_ARATH	Peroxidase 21, Atperox P21, EC 1.11.1.7 (ATP2a/ATP2b) (PRXR5)	PER21 P21 At2g37130 T2N18.11
GWHTBCHF043836	GWHPBCHF052150	GWHGBCHF041704	TkA08G107670	TkA08G107670	59	1.07078	0	0	TRUE	6.88264	6.79673	7.76537	8.14067e-15	3.842e-14	1.14903e-14	True	GWHGBCHF041704	TkA08G107670.1	ref|XP_023768150.1|	87.268	1076	30	134	1	173	3400	1	1073	NA	0	1862	probable LRR receptor-like serine/threonine-protein kinase At1g74360 [Lactuca sativa]	C0LGJ1	61.734	1061	29	397	6	215	3370	28	1088	NA	0	1284	RecName: Full=Probable LRR receptor-like serine/threonine-protein kinase At1g74360; Flags: Precursor [Arabidopsis thaliana]	Y1743_ARATH	Probable LRR receptor-like serine/threonine-protein kinase At1g74360, EC 2.7.11.1	At1g74360 F1M20.4
GWHTBCHF043837	GWHPBCHF052151	GWHGBCHF041704	TkA08G107670	TkA08G107670	59	1.07078	0	0	TRUE	6.88264	6.79673	7.76537	8.14067e-15	3.842e-14	1.14903e-14	True	GWHGBCHF041704	TkA08G107670.2	ref|XP_023768150.1|	87.879	693	32	81	1	3	2081	368	1057	NA	0	1230	probable LRR receptor-like serine/threonine-protein kinase At1g74360 [Lactuca sativa]	C0LGJ1	62.89	706	32	256	4	3	2102	384	1089	NA	0	902	RecName: Full=Probable LRR receptor-like serine/threonine-protein kinase At1g74360; Flags: Precursor [Arabidopsis thaliana]	Y1743_ARATH	Probable LRR receptor-like serine/threonine-protein kinase At1g74360, EC 2.7.11.1	At1g74360 F1M20.4
GWHTBCHF016615	GWHPBCHF019750	GWHGBCHF015776	TkA03G038340	TkA03G038340	58	1.05263	0	0	TRUE	6.85798	6.77207	7.7042	1.31667e-14	6.14492e-14	1.83777e-14	True	GWHGBCHF015776	TkA03G038340.1	ref|XP_020992934.1|	34.783	69	10	39	1	109	315	164	226	NA	1.5	37	LOW QUALITY PROTEIN: dof zinc finger protein DOF2.4 [Arachis duranensis]	A1YIY0	33.333	36	5	24	0	530	423	47	82	NA	9.1	30.8	RecName: Full=Fc receptor-like protein 6; Short=FcR-like protein 6; Short=FcRL6; Flags: Precursor [Mus musculus]	FCRL6_MOUSE	Fc receptor-like protein 6, FcR-like protein 6, FcRL6	Fcrl6
GWHTBCHF021915	GWHPBCHF026065	GWHGBCHF020858	TkA03G570230	TkA03G570230	58	1.05263	0	0	TRUE	6.85798	6.77207	7.7042	1.31667e-14	6.14492e-14	1.83777e-14	True	GWHGBCHF020858	TkA03G570230.1	ref|XP_023748214.1|	86.232	138	33	18	1	1	411	7	144	NA	1.06e-85	252	brassinosteroid-responsive RING protein 1 [Lactuca sativa]	Q9SI09	56.25	48	12	21	0	166	309	102	149	NA	5.14e-12	62.8	RecName: Full=Probable E3 ubiquitin-protein ligase XERICO; AltName: Full=RING-type E3 ubiquitin transferase XERICO [Arabidopsis thaliana]	XERIC_ARATH	Probable E3 ubiquitin-protein ligase XERICO, EC 2.3.2.27 (RING-type E3 ubiquitin transferase XERICO)	XERICO At2g04240 T23O15.13
GWHTBCHF038972	GWHPBCHF046403	GWHGBCHF037140	TkA07G148450	TkA07G148450	57.5	1.04356	0	0	TRUE	6.84549	6.75958	7.67336	1.67547e-14	7.77266e-14	2.32475e-14	True	GWHGBCHF037140	TkA07G148450.1	ref|XP_023769659.1|	64.972	177	33	26	2	1	432	288	461	NA	6.17e-68	218	4-hydroxy-3-methylbut-2-enyl diphosphate reductase, chloroplastic [Lactuca sativa]	Q94B35	55.932	177	33	42	2	1	432	293	466	NA	1.18e-58	191	RecName: Full=4-hydroxy-3-methylbut-2-enyl diphosphate reductase, chloroplastic; AltName: Full=Protein CHLOROPLAST BIOGENESIS 6; Flags: Precursor [Arabidopsis thaliana]	ISPH_ARATH	4-hydroxy-3-methylbut-2-enyl diphosphate reductase, chloroplastic, EC 1.17.7.4 (Protein CHLOROPLAST BIOGENESIS 6)	ISPH CLB6 HDR At4g34350 F10M10.120
GWHTBCHF029787	GWHPBCHF035434	GWHGBCHF028312	TkA05G118550	TkA05G118550	57	1.03449	0	0	TRUE	6.83289	6.74698	7.64235	2.13287e-14	9.86397e-14	2.95003e-14	True	GWHGBCHF028312	TkA05G118550.1	NA	NA	NA	NA	NA	NA	NA	NA	NA	NA	NA	NA	NA	NA	Q8ZEB6	30.882	68	14	46	1	244	444	175	242	NA	0.44	34.3	RecName: Full=Fumarate hydratase class II; Short=Fumarase C; AltName: Full=Aerobic fumarase; AltName: Full=Iron-independent fumarase [Yersinia pestis]	FUMC_YERPE	Fumarate hydratase class II, Fumarase C, EC 4.2.1.2 (Aerobic fumarase) (Iron-independent fumarase)	fumC YPO2264 y2106 YP_2061
GWHTBCHF041583	GWHPBCHF049478	GWHGBCHF039628	TkA07G429760	TkA07G429760	57	1.03449	0	0	TRUE	6.83289	6.74698	7.64235	2.13287e-14	9.86397e-14	2.95003e-14	True	GWHGBCHF039628	TkA07G429760.1	ref|XP_023732734.1|	63.333	300	33	74	8	7	819	25	317	NA	1.79e-107	320	uncharacterized protein LOC111880534 [Lactuca sativa]	P17978	38.636	44	5	22	2	460	582	114	155	NA	9	31.2	RecName: Full=Virginiamycin B lyase; AltName: Full=Streptogramin B lyase [Staphylococcus aureus]	VGB_STAAU	Virginiamycin B lyase, EC 4.2.99.- (Streptogramin B lyase)	vgb vgh
GWHTBCHF027485	GWHPBCHF032695	GWHGBCHF026208	TkA04G452370	TkA04G452370	55	0.998188	0	0	TRUE	6.78136	6.69545	7.51656	5.62343e-14	2.55271e-13	7.63499e-14	True	GWHGBCHF026208	TkA04G452370.1	ref|XP_023743241.2|	88.477	512	30	50	3	91	1626	10	512	NA	0	900	eupatolide synthase [Lactuca sativa]	F8S1H8	52.716	497	29	228	4	133	1623	1	490	NA	0	536	RecName: Full=Eupatolide synthase; Short=HaES; AltName: Full=Cytochrome P450 71B4; AltName: Full=Cytochrome P450 71DD6 [Helianthus annuus]	C7DD6_HELAN	Eupatolide synthase, HaES, EC 1.14.14.169 (Cytochrome P450 71B4) (Cytochrome P450 71DD6)	CYP71DD6 CYP71B4 ES HannXRQ_Chr03g0072541
GWHTBCHF041348	GWHPBCHF049211	GWHGBCHF039414	TkA07G414580	TkA07G414580	1026	18.6207	10	0.195697	TRUE	6.68089	6.59497	32.5392	2.97512e-232	1.45118e-230	4.34038e-231	True	GWHGBCHF039414	TkA07G414580.1	ref|XP_022039272.1|	74.5	200	32	50	1	1	597	1	200	NA	5.12e-108	313	uncharacterized protein LOC110941889 [Helianthus annuus]	Q8U1S1	31.298	131	21	65	6	31	417	1	108	NA	0.000569	42.7	RecName: Full=Putative adenylate kinase; Short=AK; AltName: Full=ATP-AMP transphosphorylase [Pyrococcus furiosus DSM 3638]	KAD6_PYRFU	Putative adenylate kinase, AK, EC 2.7.4.3 (ATP-AMP transphosphorylase)	PF1134
GWHTBCHF030137	GWHPBCHF035865	GWHGBCHF028675	TkA05G217930	TkA05G217930	204	3.70237	2	0.0391394	TRUE	6.67243	6.58651	14.512	1.0171e-47	1.15821e-46	3.46413e-47	True	GWHGBCHF028675	TkA05G217930.1	NA	NA	NA	NA	NA	NA	NA	NA	NA	NA	NA	NA	NA	NA	P53987	35	60	5	36	1	960	1130	55	114	NA	0.52	36.2	RecName: Full=Monocarboxylate transporter 1; Short=MCT 1; AltName: Full=Solute carrier family 16 member 1 [Rattus norvegicus]	MOT1_RAT	Monocarboxylate transporter 1, MCT 1 (Solute carrier family 16 member 1)	Slc16a1 Mct1
GWHTBCHF046831	GWHPBCHF055761	GWHGBCHF044624	TkA08G335250	TkA08G335250	50.5	0.916518	0	0	TRUE	6.65821	6.5723	7.22253	5.10295e-13	2.21126e-12	6.61373e-13	True	GWHGBCHF044624	TkA08G335250.1	ref|XP_023761135.1|	64.12	301	13	103	3	1304	2200	159	456	NA	2.12e-139	424	anti-sigma-I factor RsgI2-like [Lactuca sativa]	Q6BI69	35	80	3	50	2	685	918	245	324	NA	0.003	45.1	RecName: Full=DNA-directed RNA polymerase III subunit RPC1; Short=RNA polymerase III subunit C1; AltName: Full=DNA-directed RNA polymerase III largest subunit [Debaryomyces hansenii CBS767]	RPC1_DEBHA	DNA-directed RNA polymerase III subunit RPC1, RNA polymerase III subunit C1, EC 2.7.7.6 (DNA-directed RNA polymerase III largest subunit)	RPC1 DEHA2G12980g
GWHTBCHF046832	GWHPBCHF055762	GWHGBCHF044624	TkA08G335250	TkA08G335250	50.5	0.916518	0	0	TRUE	6.65821	6.5723	7.22253	5.10295e-13	2.21126e-12	6.61373e-13	True	GWHGBCHF044624	TkA08G335250.2	ref|XP_023761135.1|	64.12	301	13	103	3	1244	2140	159	456	NA	1.19e-139	424	anti-sigma-I factor RsgI2-like [Lactuca sativa]	P15268	30.496	141	6	83	5	1565	1966	289	421	NA	0.031	41.6	RecName: Full=Autonomous transposable element EN-1 mosaic protein; AltName: Full=Suppressor-mutator system protein; Short=SPM [Zea mays]	MOSA_MAIZE	Autonomous transposable element EN-1 mosaic protein (Suppressor-mutator system protein, SPM)	NA
GWHTBCHF046833	GWHPBCHF055763	GWHGBCHF044624	TkA08G335250	TkA08G335250	50.5	0.916518	0	0	TRUE	6.65821	6.5723	7.22253	5.10295e-13	2.21126e-12	6.61373e-13	True	GWHGBCHF044624	TkA08G335250.3	ref|XP_023761135.1|	64.12	301	14	103	3	1134	2030	159	456	NA	1.7e-140	426	anti-sigma-I factor RsgI2-like [Lactuca sativa]	P15268	30.496	141	6	83	5	1455	1856	289	421	NA	0.042	40.8	RecName: Full=Autonomous transposable element EN-1 mosaic protein; AltName: Full=Suppressor-mutator system protein; Short=SPM [Zea mays]	MOSA_MAIZE	Autonomous transposable element EN-1 mosaic protein (Suppressor-mutator system protein, SPM)	NA
GWHTBCHF046834	GWHPBCHF055764	GWHGBCHF044624	TkA08G335250	TkA08G335250	50.5	0.916518	0	0	TRUE	6.65821	6.5723	7.22253	5.10295e-13	2.21126e-12	6.61373e-13	True	GWHGBCHF044624	TkA08G335250.4	ref|XP_023761135.1|	64.12	301	15	103	3	1037	1933	159	456	NA	2.49e-140	424	anti-sigma-I factor RsgI2-like [Lactuca sativa]	P15268	30.496	141	7	83	5	1358	1759	289	421	NA	0.036	41.2	RecName: Full=Autonomous transposable element EN-1 mosaic protein; AltName: Full=Suppressor-mutator system protein; Short=SPM [Zea mays]	MOSA_MAIZE	Autonomous transposable element EN-1 mosaic protein (Suppressor-mutator system protein, SPM)	NA
GWHTBCHF046835	GWHPBCHF055765	GWHGBCHF044624	TkA08G335250	TkA08G335250	50.5	0.916518	0	0	TRUE	6.65821	6.5723	7.22253	5.10295e-13	2.21126e-12	6.61373e-13	True	GWHGBCHF044624	TkA08G335250.5	ref|XP_023761135.1|	67.164	201	9	64	1	1037	1639	159	357	NA	5.56e-111	302	anti-sigma-I factor RsgI2-like [Lactuca sativa]	C4ZA36	28.723	94	4	52	3	1334	1615	38	116	NA	9.2	32.3	RecName: Full=Cell division protein SepF [[Eubacterium] rectale ATCC 33656]	SEPF_AGARV	Cell division protein SepF	sepF EUBREC_1733
GWHTBCHF046836	GWHPBCHF055766	GWHGBCHF044624	TkA08G335250	TkA08G335250	50.5	0.916518	0	0	TRUE	6.65821	6.5723	7.22253	5.10295e-13	2.21126e-12	6.61373e-13	True	GWHGBCHF044624	TkA08G335250.6	ref|XP_023761135.1|	64.12	301	12	103	3	1390	2286	159	456	NA	4.82e-139	424	anti-sigma-I factor RsgI2-like [Lactuca sativa]	P15268	30.496	141	6	83	5	1711	2112	289	421	NA	0.033	41.6	RecName: Full=Autonomous transposable element EN-1 mosaic protein; AltName: Full=Suppressor-mutator system protein; Short=SPM [Zea mays]	MOSA_MAIZE	Autonomous transposable element EN-1 mosaic protein (Suppressor-mutator system protein, SPM)	NA
GWHTBCHF012630	GWHPBCHF015089	GWHGBCHF012097	TkA02G416910	TkA02G416910	297.5	5.39929	3	0.0587091	TRUE	6.63178	6.54587	17.5399	7.1096e-69	1.0999e-67	3.28975e-68	True	GWHGBCHF012097	TkA02G416910.1	ref|XP_023756583.1|	80.338	473	33	72	2	1	1356	1	473	NA	0	771	UDP-glycosyltransferase 75C1 [Lactuca sativa]	K4CWS6	60.944	466	32	160	7	10	1344	2	466	NA	0	565	RecName: Full=UDP-glycosyltransferase 75C1; Short=Abscisic acid beta-glucosyltransferase; Short=Indole-3-acetate beta-glucosyltransferase; Short=SlUGT75C1 [Solanum lycopersicum]	U75C1_SOLLC	UDP-glycosyltransferase 75C1, Abscisic acid beta-glucosyltransferase, Indole-3-acetate beta-glucosyltransferase, SlUGT75C1, EC 2.4.1.121, EC 2.4.1.263	UGT75C1 Solyc09g092500.1.1
GWHTBCHF000460	GWHPBCHF000528	GWHGBCHF000466	TkAUNG016010	TkAUNG016010	49	0.889294	0	0	TRUE	6.61471	6.5288	7.12084	1.0727e-12	4.57008e-12	1.36688e-12	True	GWHGBCHF000466	TkAUNG016010.1	ref|XP_023741096.1|	75.806	372	33	85	2	1	1101	1	372	NA	0	586	S-adenosyl-L-methionine:benzoic acid/salicylic acid carboxyl methyltransferase 3 [Lactuca sativa]	Q84UB4	59.726	365	33	137	3	1	1095	1	355	NA	2.12e-153	439	RecName: Full=S-adenosyl-L-methionine:benzoic acid/salicylic acid carboxyl methyltransferase 2; Short=PhBSMT2 [Petunia x hybrida]	BSMT2_PETHY	S-adenosyl-L-methionine:benzoic acid/salicylic acid carboxyl methyltransferase 2, PhBSMT2, EC 2.1.1.273, EC 2.1.1.274	BSMT2
GWHTBCHF046182	GWHPBCHF054985	GWHGBCHF043956	TkA08G247560	TkA08G247560	146.5	2.65881	1.5	0.0293546	TRUE	6.60979	6.52388	12.3139	7.62646e-35	6.77534e-34	2.02646e-34	True	GWHGBCHF043956	TkA08G247560.1	ref|XP_023767299.1|	78.992	119	33	24	1	1	354	684	802	NA	1.86e-57	196	receptor like protein kinase S.2 [Lactuca sativa]	O48837	51.887	106	29	48	2	1	309	721	826	NA	2.44e-25	102	RecName: Full=Receptor like protein kinase S.2; Short=LecRK-S.2 [Arabidopsis thaliana]	LRKS2_ARATH	Receptor like protein kinase S.2, LecRK-S.2, EC 2.7.11.1	LECRKS2 AP4.3A At2g32800 F24L7.6
GWHTBCHF025691	GWHPBCHF030563	GWHGBCHF024452	TkA04G241570	TkA04G241570	48.83	0.886209	0	0	TRUE	6.6097	6.52378	7.10919	1.16723e-12	4.96384e-12	1.48465e-12	True	GWHGBCHF024452	TkA04G241570.1	ref|XP_023741187.1|	76.067	539	21	129	0	13	1629	12	550	NA	0	800	uncharacterized protein LOC111889284 [Lactuca sativa]	Q9SWG3	24.638	138	5	97	4	541	954	229	359	NA	0.005	44.3	RecName: Full=Protein FAR-RED IMPAIRED RESPONSE 1 [Arabidopsis thaliana]	FAR1_ARATH	Protein FAR-RED IMPAIRED RESPONSE 1	FAR1 At4g15090 dl3590w FCAALL.134
GWHTBCHF021753	GWHPBCHF025872	GWHGBCHF020701	TkA03G560910	TkA03G560910	462.83	8.39984	4.83	0.0945217	TRUE	6.58232	6.4964	21.8989	2.66229e-106	6.00968e-105	1.79746e-105	True	GWHGBCHF020701	TkA03G560910.1	ref|XP_023739446.1|	61.359	471	19	182	0	417	1829	111	581	NA	0	631	uncharacterized protein LOC111887510 [Lactuca sativa]	Q9S793	22.652	181	7	135	2	939	1469	272	451	NA	2.09e-06	55.1	RecName: Full=Protein FAR1-RELATED SEQUENCE 8 [Arabidopsis thaliana]	FRS8_ARATH	Protein FAR1-RELATED SEQUENCE 8	FRS8 At1g80010 F18B13.10 F19K16.2
GWHTBCHF020651	GWHPBCHF024591	GWHGBCHF019699	TkA03G494300	TkA03G494300	141	2.55899	1.5	0.0293546	TRUE	6.55459	6.46867	12.0934	1.14401e-33	9.87412e-33	2.95329e-33	True	GWHGBCHF019699	TkA03G494300.1	ref|XP_023748899.1|	85.213	541	29	71	3	37	1656	6	538	NA	0	893	cytochrome P450 736A117 [Lactuca sativa]	A0A068Q6L2	46.845	523	28	261	7	91	1647	7	516	NA	4.93e-139	417	RecName: Full=Cytochrome P450 736A117 [Prunus mume]	C7317_PRUMU	Cytochrome P450 736A117, EC 1.14.-.-	CYP736A117
GWHTBCHF028034	GWHPBCHF033324	GWHGBCHF026706	TkA04G500930	TkA04G500930	44	0.79855	0	0	TRUE	6.45943	6.37352	6.76693	1.31545e-11	5.29186e-11	1.58266e-11	True	GWHGBCHF026706	TkA04G500930.1	ref|XP_023738136.1|	87.158	366	20	46	1	597	1694	168	532	NA	0	674	putative UDP-glucuronate:xylan alpha-glucuronosyltransferase 5 [Lactuca sativa]	Q9FZ37	57.724	369	19	140	3	621	1679	184	552	NA	4.56e-149	445	RecName: Full=Putative UDP-glucuronate:xylan alpha-glucuronosyltransferase 4; Short=UDP-GlcA:xylan glucuronyltransferase 4; AltName: Full=Glycogenin-like protein 4; AltName: Full=Plant glycogenin-like starch initiation protein 4; AltName: Full=Protein GLUCURONIC ACID SUBSTITUTION OF XYLAN 4; Short=AtGUX4 [Arabidopsis thaliana]	GUX4_ARATH	Putative UDP-glucuronate:xylan alpha-glucuronosyltransferase 4, UDP-GlcA:xylan glucuronyltransferase 4, EC 2.4.1.- (Glycogenin-like protein 4) (Plant glycogenin-like starch initiation protein 4) (Protein GLUCURONIC ACID SUBSTITUTION OF XYLAN 4, AtGUX4)	GUX4 PGSIP4 At1g54940 F14C21.47 T24C10.6
GWHTBCHF046483	GWHPBCHF055335	GWHGBCHF044239	TkA08G268970	TkA08G268970	44	0.79855	0	0	TRUE	6.45943	6.37352	6.76693	1.31545e-11	5.29186e-11	1.58266e-11	True	GWHGBCHF044239	TkA08G268970.1	ref|XP_023757706.1|	80.435	46	14	9	0	94	231	64	109	NA	2.85e-19	86.3	formimidoyltransferase-cyclodeaminase [Lactuca sativa]	Q9YH58	36.364	44	14	28	0	109	240	63	106	NA	0.086	34.7	RecName: Full=Formimidoyltransferase-cyclodeaminase; AltName: Full=Formiminotransferase-cyclodeaminase; Short=FTCD; AltName: Full=p60; Includes: RecName: Full=Glutamate formimidoyltransferase; AltName: Full=Glutamate formiminotransferase; AltName: Full=Glutamate formyltransferase; Includes: RecName: Full=Formimidoyltetrahydrofolate cyclodeaminase; AltName: Full=Formiminotetrahydrofolate cyclodeam…	FTCD_CHICK	Formimidoyltransferase-cyclodeaminase (Formiminotransferase-cyclodeaminase, FTCD) (p60) [Includes: Glutamate formimidoyltransferase, EC 2.1.2.5 (Glutamate formiminotransferase) (Glutamate formyltransferase); Formimidoyltetrahydrofolate cyclodeaminase, EC 4.3.1.4 (Formiminotetrahydrofolate cyclodeaminase) ]	FTCD
GWHTBCHF021412	GWHPBCHF025478	GWHGBCHF020414	TkA03G544870	TkA03G544870	43	0.780401	0	0	TRUE	6.42626	6.34035	6.69314	2.18438e-11	8.67354e-11	2.59403e-11	True	GWHGBCHF020414	TkA03G544870.1	ref|XP_022133044.1|	33.333	75	23	46	2	25	249	88	158	NA	1.2	34.7	uncharacterized protein LOC111005736 [Momordica charantia]	O81283	35.294	34	10	20	1	95	196	1038	1069	NA	1.7	31.2	RecName: Full=Translocase of chloroplast 159, chloroplastic; Short=AtToc159; AltName: Full=159 kDa chloroplast outer envelope protein; AltName: Full=Plastid protein import 2; AltName: Full=Translocase of chloroplast 160, chloroplastic; Short=AtToc160; AltName: Full=Translocase of chloroplast 86, chloroplastic; Short=AtToc86 [Arabidopsis thaliana]	TC159_ARATH	Translocase of chloroplast 159, chloroplastic, AtToc159, EC 3.6.5.- (159 kDa chloroplast outer envelope protein) (Plastid protein import 2) (Translocase of chloroplast 160, chloroplastic, AtToc160) (Translocase of chloroplast 86, chloroplastic, AtToc86)	TOC159 PPI2 TOC160 TOC86 At4g02510 T10P11.19 T14P8.24
GWHTBCHF026470	GWHPBCHF031471	GWHGBCHF025206	TkA04G345170	TkA04G345170	43	0.780401	0	0	TRUE	6.42626	6.34035	6.69314	2.18438e-11	8.67354e-11	2.59403e-11	True	GWHGBCHF025206	TkA04G345170.1	ref|XP_021888138.1|	89.474	76	7	8	0	437	664	101	176	NA	2.88e-37	141	LOW QUALITY PROTEIN: dihydroorotate dehydrogenase (quinone), mitochondrial [Carica papaya]	Q7XKC8	87.013	77	7	10	0	437	667	288	364	NA	5.79e-36	139	RecName: Full=Dihydroorotate dehydrogenase (quinone), mitochondrial; Short=DHOdehase; AltName: Full=Dihydroorotate oxidase; Flags: Precursor [Oryza sativa Japonica Group]	PYRD_ORYSJ	Dihydroorotate dehydrogenase (quinone), mitochondrial, DHOdehase, EC 1.3.5.2 (Dihydroorotate oxidase)	PYRD Os04g0676300 LOC_Os04g57950 OsJ_16613 OSJNBa0064G10.3
GWHTBCHF015938	GWHPBCHF018972	GWHGBCHF015145	TkA02G606820	TkA02G606820	257	4.66426	3	0.0587091	TRUE	6.42066	6.33475	16.3644	3.43459e-60	4.74766e-59	1.42e-59	True	GWHGBCHF015145	TkA02G606820.1	ref|XP_023740779.1|	90.441	136	31	13	0	1	408	22	157	NA	1.03e-89	264	CEN-like protein 2 [Lactuca sativa]	Q9XH44	69.853	136	31	41	0	1	408	28	163	NA	6e-70	211	RecName: Full=CEN-like protein 1 [Nicotiana tabacum]	CET1_TOBAC	CEN-like protein 1	CET1
GWHTBCHF014378	GWHPBCHF017140	GWHGBCHF013707	TkA02G516660	TkA02G516660	42.5	0.771327	0	0	TRUE	6.40939	6.32348	6.65583	2.817e-11	1.11314e-10	3.32933e-11	True	GWHGBCHF013707	TkA02G516660.1	ref|XP_023736833.1|	79.567	323	30	37	5	67	999	91	396	NA	9.12e-170	504	uncharacterized protein LOC111884751 [Lactuca sativa]	A0PXA5	28.395	81	8	53	3	51	293	81	156	NA	0.51	35.8	RecName: Full=Glutamate 5-kinase; AltName: Full=Gamma-glutamyl kinase; Short=GK [Clostridium novyi NT]	PROB_CLONN	Glutamate 5-kinase, EC 2.7.2.11 (Gamma-glutamyl kinase, GK)	proB NT01CX_0902
GWHTBCHF013561	GWHPBCHF016197	GWHGBCHF012939	TkA02G471880	TkA02G471880	37474.5	680.12	445	8.70852	TRUE	6.39596	6.31005	197.69	0	0	0	True	GWHGBCHF012939	TkA02G471880.1	ref|XP_023764813.1|	75.658	152	19	28	4	83	523	1	148	NA	4.35e-33	124	dehydrin Rab18 [Lactuca sativa]	P30185	57.5	40	5	13	1	407	514	144	183	NA	0.004	40.8	RecName: Full=Dehydrin Rab18 [Arabidopsis thaliana]	DHR18_ARATH	Dehydrin Rab18	RAB18 At5g66400 K1F13.5
GWHTBCHF029313	GWHPBCHF034849	GWHGBCHF027834	TkA05G066520	TkA05G066520	126	2.28676	1.5	0.0293546	TRUE	6.39232	6.3064	11.4632	2.02031e-30	1.61036e-29	4.81648e-30	True	GWHGBCHF027834	TkA05G066520.1	ref|XP_023761090.1|	78.826	562	27	99	8	262	1923	1	550	NA	0	810	protein NLP4 [Lactuca sativa]	Q9LE38	45.431	383	17	169	5	484	1530	260	636	NA	2.08e-94	313	RecName: Full=Protein NLP4; Short=AtNLP4; AltName: Full=NIN-like protein 4; AltName: Full=Nodule inception protein-like protein 4 [Arabidopsis thaliana]	NLP4_ARATH	Protein NLP4, AtNLP4 (NIN-like protein 4) (Nodule inception protein-like protein 4)	NLP4 At1g20640 F2D10.12
GWHTBCHF029314	GWHPBCHF034850	GWHGBCHF027834	TkA05G066520	TkA05G066520	126	2.28676	1.5	0.0293546	TRUE	6.39232	6.3064	11.4632	2.02031e-30	1.61036e-29	4.81648e-30	True	GWHGBCHF027834	TkA05G066520.2	ref|XP_023761090.1|	78.826	562	26	99	8	262	1923	1	550	NA	0	810	protein NLP4 [Lactuca sativa]	Q9LE38	45.431	383	16	169	5	484	1530	260	636	NA	4.2e-94	313	RecName: Full=Protein NLP4; Short=AtNLP4; AltName: Full=NIN-like protein 4; AltName: Full=Nodule inception protein-like protein 4 [Arabidopsis thaliana]	NLP4_ARATH	Protein NLP4, AtNLP4 (NIN-like protein 4) (Nodule inception protein-like protein 4)	NLP4 At1g20640 F2D10.12
GWHTBCHF046553	GWHPBCHF055421	GWHGBCHF044313	TkA08G276730	TkA08G276730	41.83	0.759167	0	0	TRUE	6.38647	6.30055	6.60541	3.96418e-11	1.55302e-10	4.64499e-11	True	GWHGBCHF044313	TkA08G276730.1	NA	NA	NA	NA	NA	NA	NA	NA	NA	NA	NA	NA	NA	NA	Q9SJU0	53.125	32	2	15	0	720	815	180	211	NA	3.2	34.7	RecName: Full=Kinesin-like protein KIN-7M, chloroplastic; Flags: Precursor [Arabidopsis thaliana]	KN7M_ARATH	Kinesin-like protein KIN-7M, chloroplastic	KIN7M At2g21380 F3K23.14
GWHTBCHF041722	GWHPBCHF049631	GWHGBCHF039747	TkA07G438210	TkA07G438210	41.33	0.750093	0	0	TRUE	6.36912	6.2832	6.56745	5.11846e-11	1.994e-10	5.96394e-11	True	GWHGBCHF039747	TkA07G438210.1	ref|XP_023763642.1|	56.571	350	21	151	1	7	1053	287	636	NA	6.75e-137	427	uncharacterized protein LOC111912139 [Lactuca sativa]	Q1LTU2	24.664	223	12	127	9	85	696	3	203	NA	0.034	40.8	RecName: Full=Glycine--tRNA ligase beta subunit; AltName: Full=Glycyl-tRNA synthetase beta subunit; Short=GlyRS [Baumannia cicadellinicola str. Hc (Homalodisca coagulata)]	SYGB_BAUCH	Glycine--tRNA ligase beta subunit, EC 6.1.1.14 (Glycyl-tRNA synthetase beta subunit, GlyRS)	glyS BCI_0160
GWHTBCHF020628	GWHPBCHF024567	GWHGBCHF019677	TkA03G493330	TkA03G493330	160.5	2.91289	2	0.0391394	TRUE	6.32643	6.24052	12.9495	2.36441e-38	2.25699e-37	6.75051e-38	True	GWHGBCHF019677	TkA03G493330.1	NA	NA	NA	NA	NA	NA	NA	NA	NA	NA	NA	NA	NA	NA	NA	NA	NA	NA	NA	NA	NA	NA	NA	NA	NA	NA	NA	NA	NA	NA	NA
GWHTBCHF037995	GWHPBCHF045227	GWHGBCHF036203	TkA07G069770	TkA07G069770	79	1.43376	1	0.0195697	TRUE	6.30378	6.21787	9.08772	1.01138e-19	5.79616e-19	1.7336e-19	True	GWHGBCHF036203	TkA07G069770.1	ref|XP_023732926.1|	80.916	131	12	25	0	91	483	1	131	NA	2.79e-58	191	protein TIFY 5A [Lactuca sativa]	Q8LBM2	42.424	132	12	69	4	91	483	3	128	NA	5.09e-18	82.8	RecName: Full=Protein TIFY 5A; AltName: Full=Jasmonate ZIM domain-containing protein 8 [Arabidopsis thaliana]	TIF5A_ARATH	Protein TIFY 5A (Jasmonate ZIM domain-containing protein 8)	TIFY5A JAZ8 At1g30135 T2H7
GWHTBCHF030026	GWHPBCHF035720	GWHGBCHF028540	TkA05G169960	TkA05G169960	1688	30.6353	21.5	0.420749	TRUE	6.29483	6.20892	42.0123	0	0	0	True	GWHGBCHF028540	TkA05G169960.1	ref|XP_024987700.1|	61.017	236	9	58	5	1081	1686	41	276	NA	6.75e-69	241	protein pleiotropic regulatory locus 1 [Cynara cardunculus var. scolymus]	Q42384	46.575	292	10	105	7	1081	1806	40	330	NA	2.07e-57	206	RecName: Full=Protein pleiotropic regulatory locus 1; Short=Protein PRL1; AltName: Full=MOS4-associated complex protein 2; Short=MAC protein 2 [Arabidopsis thaliana]	PRL1_ARATH	Protein pleiotropic regulatory locus 1, Protein PRL1 (MOS4-associated complex protein 2, MAC protein 2)	PRL1 MAC2 At4g15900 dl3990w FCAALL.40
GWHTBCHF015131	GWHPBCHF018015	GWHGBCHF014366	TkA02G556750	TkA02G556750	39	0.707806	0	0	TRUE	6.2854	6.19949	6.38662	1.6959e-10	6.42772e-10	1.92249e-10	True	GWHGBCHF014366	TkA02G556750.1	ref|XP_024991303.1|	46.078	102	31	47	2	293	3	57	155	NA	5.55e-08	54.7	uncharacterized protein LOC112525409 [Cynara cardunculus var. scolymus]	A4STK9	29.31	58	17	36	1	286	128	86	143	NA	2.5	30.4	RecName: Full=Probable protein kinase UbiB; AltName: Full=Ubiquinone biosynthesis protein UbiB [Aeromonas salmonicida subsp. salmonicida A449]	UBIB_AERS4	Probable protein kinase UbiB, EC 2.7.-.- (Ubiquinone biosynthesis protein UbiB)	ubiB ASA_4307
GWHTBCHF008940	GWHPBCHF010739	GWHGBCHF008659	TkA02G028090	TkA02G028090	77	1.39746	1	0.0195697	TRUE	6.26679	6.18087	8.97593	2.8098e-19	1.58537e-18	4.74175e-19	True	GWHGBCHF008659	TkA02G028090.1	ref|XP_023757130.1|	65.833	240	32	43	4	4	609	108	346	NA	3.31e-69	228	lysM domain receptor-like kinase 3 [Lactuca sativa]	A0A0P0XII1	46.875	224	30	84	5	34	609	126	346	NA	1.86e-46	164	RecName: Full=Chitin elicitor receptor kinase 1; Short=OsCERK1; AltName: Full=LysM domain receptor-like kinase 1; Short=LysM RLK1; Short=LysM-containing receptor-like kinase 1; AltName: Full=LysM domain receptor-like kinase 9; Short=OsLysM-RLK9; Flags: Precursor [Oryza sativa Japonica Group]	CERK1_ORYSJ	Chitin elicitor receptor kinase 1, OsCERK1, EC 2.7.11.1 (LysM domain receptor-like kinase 1, LysM RLK1, LysM-containing receptor-like kinase 1) (LysM domain receptor-like kinase 9, OsLysM-RLK9)	CERK1 RLK9 Os08g0538300 LOC_Os08g42580 P0665C04.34 P0666G10.101
GWHTBCHF007204	GWHPBCHF008699	GWHGBCHF006996	TkA01G547800	TkA01G547800	38	0.689657	0	0	TRUE	6.24793	6.16201	6.30693	2.84631e-10	1.06398e-09	3.18211e-10	True	GWHGBCHF006996	TkA01G547800.1	ref|XP_023728685.1|	67.669	133	32	43	0	1	399	1	133	NA	2.13e-37	131	uncharacterized protein LOC111876400 [Lactuca sativa]	Q3TLD5	38.889	36	9	16	1	175	282	40	69	NA	4.7	30.4	RecName: Full=Unconventional prefoldin RPB5 interactor; AltName: Full=Protein NNX3; AltName: Full=Protein phosphatase 1 regulatory subunit 19; AltName: Full=RNA polymerase II subunit 5-mediating protein; Short=RPB5-mediating protein [Mus musculus]	RMP_MOUSE	Unconventional prefoldin RPB5 interactor (Protein NNX3) (Protein phosphatase 1 regulatory subunit 19) (RNA polymerase II subunit 5-mediating protein, RPB5-mediating protein)	Uri1 Nnx3 Ppp1r19 Rmp Uri
GWHTBCHF012680	GWHPBCHF015149	GWHGBCHF012144	TkA02G422370	TkA02G422370	76	1.37931	1	0.0195697	TRUE	6.24793	6.16201	8.91934	4.69069e-19	2.62391e-18	7.84794e-19	True	GWHGBCHF012144	TkA02G422370.1	ref|XP_023773136.1|	91.603	131	3	11	0	1282	1674	421	551	NA	1.39e-66	253	extensin-2 [Lactuca sativa]	Q03211	33.663	101	3	60	4	1291	1593	291	384	NA	0.001	46.6	RecName: Full=Pistil-specific extensin-like protein; Short=PELP; Flags: Precursor [Nicotiana tabacum]	PEXLP_TOBAC	Pistil-specific extensin-like protein, PELP	NA
GWHTBCHF042525	GWHPBCHF050605	GWHGBCHF040510	TkA08G045770	TkA08G045770	37.58	0.682034	0	0	TRUE	6.23189	6.14598	6.27306	3.54018e-10	1.31573e-09	3.93528e-10	True	GWHGBCHF040510	TkA08G045770.1	ref|XP_021844689.1|	38.333	60	18	28	2	67	240	8	60	NA	1.3	34.7	calcium-dependent protein kinase 1-like [Spinacia oleracea]	Q94AC1	35.088	57	18	37	0	19	189	116	172	NA	0.41	32.7	RecName: Full=Rhodanese-like domain-containing protein 6; AltName: Full=Sulfurtransferase 6; Short=AtStr6 [Arabidopsis thaliana]	STR6_ARATH	Rhodanese-like domain-containing protein 6 (Sulfurtransferase 6, AtStr6)	STR6 At1g09280 T12M4.1
GWHTBCHF007627	GWHPBCHF009205	GWHGBCHF007375	TkA01G572720	TkA01G572720	37	0.671508	0	0	TRUE	6.20945	6.12354	6.2259	4.78798e-10	1.76217e-09	5.27054e-10	True	GWHGBCHF007375	TkA01G572720.1	ref|XP_023754101.1|	80	160	33	15	2	1	429	1	160	NA	3.77e-44	148	ethylene-responsive transcription factor ERF098 [Lactuca sativa]	Q9LTC5	73.438	64	15	17	0	46	237	16	79	NA	5.8e-19	80.5	RecName: Full=Ethylene-responsive transcription factor ERF098 [Arabidopsis thaliana]	ERF98_ARATH	Ethylene-responsive transcription factor ERF098	ERF098 At3g23230 K14B15.14
GWHTBCHF029061	GWHPBCHF034550	GWHGBCHF027607	TkA05G049930	TkA05G049930	36.83	0.668423	0	0	TRUE	6.20281	6.1169	6.21199	5.23179e-10	1.92158e-09	5.74734e-10	True	GWHGBCHF027607	TkA05G049930.1	ref|XP_035838499.1|	61.348	564	21	140	2	901	2358	413	976	NA	0	703	uncharacterized protein LOC110908724 isoform X2 [Helianthus annuus]	Q94HW2	40.8	500	19	248	2	982	2337	961	1460	NA	1.07e-124	410	RecName: Full=Retrovirus-related Pol polyprotein from transposon RE1; AltName: Full=Retro element 1; Short=AtRE1; Includes: RecName: Full=Protease RE1; Includes: RecName: Full=Reverse transcriptase RE1; Includes: RecName: Full=Endonuclease RE1 [Arabidopsis thaliana]	POLR1_ARATH	Retrovirus-related Pol polyprotein from transposon RE1 (Retro element 1, AtRE1) [Includes: Protease RE1, EC 3.4.23.-; Reverse transcriptase RE1, EC 2.7.7.49; Endonuclease RE1 ]	RE1 RF12 RF28 At1g58889 R18I; RE1 At1g59265 T4M14.18
GWHTBCHF001800	GWHPBCHF002173	GWHGBCHF001773	TkAUNG092790	TkAUNG092790	36.5	0.662434	0	0	TRUE	6.18982	6.10391	6.18487	6.21535e-10	2.27303e-09	6.79848e-10	True	GWHGBCHF001773	TkAUNG092790.1	ref|XP_023752933.1|	86.207	145	20	18	1	44	472	1	145	NA	8.47e-78	237	uncharacterized protein LOC111901276 [Lactuca sativa]	A7HJX5	25.833	120	15	79	3	59	391	711	829	NA	4.6	32.3	RecName: Full=Valine--tRNA ligase; AltName: Full=Valyl-tRNA synthetase; Short=ValRS [Fervidobacterium nodosum Rt17-B1]	SYV_FERNB	Valine--tRNA ligase, EC 6.1.1.9 (Valyl-tRNA synthetase, ValRS)	valS Fnod_0343
GWHTBCHF036474	GWHPBCHF043411	GWHGBCHF034731	TkA06G431910	TkA06G431910	286.5	5.19965	4	0.0782788	TRUE	6.16239	6.07648	17.3322	2.68617e-67	4.09774e-66	1.22561e-66	True	GWHGBCHF034731	TkA06G431910.1	ref|XP_023756583.1|	84.421	475	23	73	1	234	1658	1	474	NA	0	799	UDP-glycosyltransferase 75C1 [Lactuca sativa]	K4CWS6	62.526	475	23	160	6	243	1643	2	466	NA	0	587	RecName: Full=UDP-glycosyltransferase 75C1; Short=Abscisic acid beta-glucosyltransferase; Short=Indole-3-acetate beta-glucosyltransferase; Short=SlUGT75C1 [Solanum lycopersicum]	U75C1_SOLLC	UDP-glycosyltransferase 75C1, Abscisic acid beta-glucosyltransferase, Indole-3-acetate beta-glucosyltransferase, SlUGT75C1, EC 2.4.1.121, EC 2.4.1.263	UGT75C1 Solyc09g092500.1.1
GWHTBCHF041935	GWHPBCHF049877	GWHGBCHF039938	TkA08G002400	TkA08G002400	143	2.59529	2	0.0391394	TRUE	6.15987	6.07396	12.2453	1.7798e-34	1.56663e-33	4.6857e-34	True	GWHGBCHF039938	TkA08G002400.1	ref|XP_023740899.1|	86.32	519	26	66	3	119	1663	1	518	NA	0	911	cytochrome P450 78A9 [Lactuca sativa]	Q9ZNR0	62.289	533	26	166	9	119	1633	1	526	NA	0	642	RecName: Full=Cytochrome P450 78A6; AltName: Full=Protein ENHANCER OF DA1-1 [Arabidopsis thaliana]	C78A6_ARATH	Cytochrome P450 78A6, EC 1.14.-.- (Protein ENHANCER OF DA1-1)	CYP78A6 EOD3 At2g46660 T3A4.4
GWHTBCHF021671	GWHPBCHF025778	GWHGBCHF020628	TkA03G557200	TkA03G557200	34	0.617061	0	0	TRUE	6.08746	6.00155	5.97424	2.31172e-09	8.18218e-09	2.4471e-09	True	GWHGBCHF020628	TkA03G557200.1	ref|XP_023766067.1|	59.42	138	33	38	5	1	402	1	124	NA	1.94e-33	119	uncharacterized protein LOC111914601 [Lactuca sativa]	Q9LDH1	67.742	31	8	10	0	67	159	40	70	NA	8.06e-07	48.5	RecName: Full=Sigma factor binding protein 1, chloroplastic; Short=AtsibI; Short=Sigma factor binding protein I; AltName: Full=SigA binding protein; AltName: Full=VQ motif-containing protein 23; Short=AtVQ23; Flags: Precursor [Arabidopsis thaliana]	SIB1_ARATH	Sigma factor binding protein 1, chloroplastic, AtsibI, Sigma factor binding protein I (SigA binding protein) (VQ motif-containing protein 23, AtVQ23)	SIB1 VQ23 At3g56710 T8M16.40
GWHTBCHF046737	GWHPBCHF055648	GWHGBCHF044517	TkA08G304440	TkA08G304440	34	0.617061	0	0	TRUE	6.08746	6.00155	5.97424	2.31172e-09	8.18218e-09	2.4471e-09	True	GWHGBCHF044517	TkA08G304440.1	ref|XP_023745700.1|	65.455	165	32	44	3	1	462	1	163	NA	6.89e-59	203	putative disease resistance RPP13-like protein 1 [Lactuca sativa]	Q9LRR4	30.137	146	29	95	3	1	417	4	149	NA	6.44e-14	71.6	RecName: Full=Putative disease resistance RPP13-like protein 1 [Arabidopsis thaliana]	R13L1_ARATH	Putative disease resistance RPP13-like protein 1	RPPL1 At3g14470 MOA2.9
GWHTBCHF021555	GWHPBCHF025642	GWHGBCHF020539	TkA03G551560	TkA03G551560	33.5	0.607987	0	0	TRUE	6.06609	5.98018	5.93095	3.01185e-09	1.05759e-08	3.16301e-09	True	GWHGBCHF020539	TkA03G551560.1	ref|XP_023752933.1|	86.207	145	20	18	1	44	472	1	145	NA	8.47e-78	237	uncharacterized protein LOC111901276 [Lactuca sativa]	A7HJX5	25.833	120	15	79	3	59	391	711	829	NA	4.6	32.3	RecName: Full=Valine--tRNA ligase; AltName: Full=Valyl-tRNA synthetase; Short=ValRS [Fervidobacterium nodosum Rt17-B1]	SYV_FERNB	Valine--tRNA ligase, EC 6.1.1.9 (Valyl-tRNA synthetase, ValRS)	valS Fnod_0343
GWHTBCHF039929	GWHPBCHF047529	GWHGBCHF038054	TkA07G296610	TkA07G296610	33.5	0.607987	0	0	TRUE	6.06609	5.98018	5.93095	3.01185e-09	1.05759e-08	3.16301e-09	True	GWHGBCHF038054	TkA07G296610.1	ref|XP_042754426.1|	56.463	147	11	48	2	1	393	1	147	NA	4.63e-42	163	uncharacterized protein LOC122196148 [Lactuca sativa]	O17582	23.134	134	10	76	6	7	366	680	800	NA	5.1	33.1	RecName: Full=Suppressor of presenilin protein 4 [Caenorhabditis elegans]	SPR4_CAEEL	Suppressor of presenilin protein 4	spr-4 C09H6.1
GWHTBCHF036208	GWHPBCHF043059	GWHGBCHF034446	TkA06G392670	TkA06G392670	33	0.598913	0	0	TRUE	6.04439	5.95848	5.88726	3.92651e-09	1.36896e-08	4.09368e-09	True	GWHGBCHF034446	TkA06G392670.1	ref|XP_024199683.1|	35.938	64	17	39	1	124	315	222	283	NA	0.12	38.1	two-pore potassium channel 1 [Rosa chinensis]	P14228	48.387	31	8	14	1	207	121	70	100	NA	0.52	33.1	RecName: Full=Phosphoglycerate kinase [Trichoderma reesei]	PGK_HYPJE	Phosphoglycerate kinase, EC 2.7.2.3	pgk1 pgk
GWHTBCHF041618	GWHPBCHF049517	GWHGBCHF039666	TkA07G433390	TkA07G433390	33	0.598913	0	0	TRUE	6.04439	5.95848	5.88726	3.92651e-09	1.36896e-08	4.09368e-09	True	GWHGBCHF039666	TkA07G433390.1	ref|XP_006359906.1|	39.394	66	16	32	4	284	93	83	142	NA	0.79	36.2	PREDICTED: long chain acyl-CoA synthetase 6, peroxisomal-like [Solanum tuberosum]	O74689	52.941	34	8	16	0	81	182	312	345	NA	0.083	35.4	RecName: Full=Nuclear distribution protein nudE [Aspergillus nidulans FGSC A4]	NDE1_EMENI	Nuclear distribution protein nudE	nudE AN6125
GWHTBCHF042358	GWHPBCHF050385	GWHGBCHF040346	TkA08G035960	TkA08G035960	33	0.598913	0	0	TRUE	6.04439	5.95848	5.88726	3.92651e-09	1.36896e-08	4.09368e-09	True	GWHGBCHF040346	TkA08G035960.1	ref|XP_023753952.1|	92.179	358	24	23	3	258	1328	9	362	NA	0	642	plant intracellular Ras-group-related LRR protein 6 [Lactuca sativa]	O64566	68.652	319	21	94	4	387	1328	63	380	NA	7.28e-149	433	RecName: Full=Plant intracellular Ras-group-related LRR protein 6 [Arabidopsis thaliana]	PIRL6_ARATH	Plant intracellular Ras-group-related LRR protein 6	PIRL6 At2g19330 F27F23.13
GWHTBCHF032577	GWHPBCHF038770	GWHGBCHF030952	TkA06G005390	TkA06G005390	459	8.33033	7	0.136988	TRUE	6.035	5.94908	21.9576	7.32907e-107	1.6667e-105	4.98499e-106	True	GWHGBCHF030952	TkA06G005390.1	ref|XP_023729943.1|	91.048	525	27	44	2	79	1653	1	522	NA	0	952	flavonoid 3'-monooxygenase CYP75B137 [Lactuca sativa]	Q9SD85	40.263	457	23	263	5	304	1650	54	508	NA	7.6e-115	356	RecName: Full=Flavonoid 3'-monooxygenase; AltName: Full=Cytochrome P450 75B1; AltName: Full=Flavonoid 3'-hydroxylase; Short=AtF3'H; AltName: Full=Protein TRANSPARENT TESTA 7 [Arabidopsis thaliana]	F3PH_ARATH	Flavonoid 3'-monooxygenase, EC 1.14.14.82 (Cytochrome P450 75B1) (Flavonoid 3'-hydroxylase, AtF3'H) (Protein TRANSPARENT TESTA 7)	CYP75B1 F3'H TT7 At5g07990 F13G24.190
GWHTBCHF024492	GWHPBCHF029123	GWHGBCHF023318	TkA04G116720	TkA04G116720	32.67	0.592923	0	0	TRUE	6.02989	5.94398	5.8582	4.67922e-09	1.61996e-08	4.8452e-09	True	GWHGBCHF023318	TkA04G116720.1	ref|XP_043616679.1|	56.395	172	15	49	4	364	804	234	404	NA	8.92e-48	171	uncharacterized protein LOC122588596 isoform X2 [Erigeron canadensis]	Q69T31	81.818	88	9	16	0	55	318	469	556	NA	2.55e-42	153	RecName: Full=Cytosolic invertase 1; Short=OsCYT-INV1 [Oryza sativa Japonica Group]	CINV1_ORYSJ	Cytosolic invertase 1, OsCYT-INV1, EC 3.2.1.26	CINV1 Os02g0550600 LOC_Os02g34560 OsJ_07095 P0451A10.27
GWHTBCHF029298	GWHPBCHF034830	GWHGBCHF027816	TkA05G064630	TkA05G064630	97	1.76044	1.5	0.0293546	TRUE	6.01495	5.92904	10.095	5.81269e-24	3.859e-23	1.1542e-23	True	GWHGBCHF027816	TkA05G064630.1	ref|XP_023761090.1|	79.004	562	26	98	8	262	1923	1	550	NA	0	812	protein NLP4 [Lactuca sativa]	Q9LE38	45.431	383	16	169	5	484	1530	260	636	NA	4.69e-94	313	RecName: Full=Protein NLP4; Short=AtNLP4; AltName: Full=NIN-like protein 4; AltName: Full=Nodule inception protein-like protein 4 [Arabidopsis thaliana]	NLP4_ARATH	Protein NLP4, AtNLP4 (NIN-like protein 4) (Nodule inception protein-like protein 4)	NLP4 At1g20640 F2D10.12
GWHTBCHF043163	GWHPBCHF051351	GWHGBCHF041117	TkA08G079740	TkA08G079740	31.5	0.571689	0	0	TRUE	5.97728	5.89137	5.75364	8.73408e-09	2.96775e-08	8.87635e-09	True	GWHGBCHF041117	TkA08G079740.1	ref|XP_023755196.1|	46.269	335	22	90	7	118	867	141	470	NA	3.26e-84	270	uncharacterized protein LOC111903677 [Lactuca sativa]	P10978	36.842	95	8	59	1	841	1125	490	583	NA	6.71e-13	73.9	RecName: Full=Retrovirus-related Pol polyprotein from transposon TNT 1-94; Includes: RecName: Full=Protease; Includes: RecName: Full=Reverse transcriptase; Includes: RecName: Full=Endonuclease [Nicotiana tabacum]	POLX_TOBAC	Retrovirus-related Pol polyprotein from transposon TNT 1-94 [Includes: Protease, EC 3.4.23.-; Reverse transcriptase, EC 2.7.7.49; Endonuclease ]	NA
GWHTBCHF011688	GWHPBCHF014018	GWHGBCHF011232	TkA02G351280	TkA02G351280	31	0.562615	0	0	TRUE	5.9542	5.86828	5.70822	1.14164e-08	3.85141e-08	1.15181e-08	True	GWHGBCHF011232	TkA02G351280.1	ref|XP_023732687.1|	72.414	609	28	155	2	190	1977	1	609	NA	0	887	probable carotenoid cleavage dioxygenase 4, chloroplastic [Lactuca sativa]	O49675	55.354	551	26	224	8	340	1977	58	591	NA	0	596	RecName: Full=Probable carotenoid cleavage dioxygenase 4, chloroplastic; Short=AtCCD4; AltName: Full=AtNCED4; Flags: Precursor [Arabidopsis thaliana]	CCD4_ARATH	Probable carotenoid cleavage dioxygenase 4, chloroplastic, AtCCD4, EC 1.14.99.- (AtNCED4)	CCD4 NCED4 At4g19170 T18B16.140
GWHTBCHF044206	GWHPBCHF052610	GWHGBCHF042076	TkA08G126980	TkA08G126980	31	0.562615	0	0	TRUE	5.9542	5.86828	5.70822	1.14164e-08	3.85141e-08	1.15181e-08	True	GWHGBCHF042076	TkA08G126980.1	ref|XP_023736833.1|	88.214	280	24	23	3	154	975	91	366	NA	6.53e-170	505	uncharacterized protein LOC111884751 [Lactuca sativa]	A0PXA5	28.395	81	7	53	3	138	380	81	156	NA	0.38	36.6	RecName: Full=Glutamate 5-kinase; AltName: Full=Gamma-glutamyl kinase; Short=GK [Clostridium novyi NT]	PROB_CLONN	Glutamate 5-kinase, EC 2.7.2.11 (Gamma-glutamyl kinase, GK)	proB NT01CX_0902
GWHTBCHF001112	GWHPBCHF001352	GWHGBCHF001129	TkAUNG056130	TkAUNG056130	31	0.562615	0	0	TRUE	5.9542	5.86828	5.70822	1.14164e-08	3.85141e-08	1.15181e-08	True	GWHGBCHF001129	TkAUNG056130.1	ref|XP_023745896.1|	75.089	281	20	60	6	81	905	1	277	NA	3.18e-108	318	heavy metal-associated isoprenylated plant protein 3 [Lactuca sativa]	Q9LZF1	37.611	226	14	105	3	81	656	1	224	NA	1.17e-34	136	RecName: Full=Heavy metal-associated isoprenylated plant protein 6; Short=AtHIP06; AltName: Full=Cadmium induced protein CdI19; Flags: Precursor [Arabidopsis thaliana]	HIP6_ARATH	Heavy metal-associated isoprenylated plant protein 6, AtHIP06 (Cadmium induced protein CdI19)	HIPP06 CDI19 At5g03380 F12E4_120
GWHTBCHF034289	GWHPBCHF040769	GWHGBCHF032497	TkA06G088290	TkA06G088290	20.33	0.368966	0	0	TRUE	5.945	5.85909	4.62274	3.78705e-06	1.0433e-05	3.12045e-06	True	GWHGBCHF032497	TkA06G088290.1	ref|XP_023759148.1|	68.475	590	25	180	2	271	2040	21	604	NA	0	840	LEAF RUST 10 DISEASE-RESISTANCE LOCUS RECEPTOR-LIKE PROTEIN KINASE-like 2.4 isoform X1 [Lactuca sativa]	P93604	45.064	466	19	233	8	679	2040	174	628	NA	1.13e-120	380	RecName: Full=Rust resistance kinase Lr10; AltName: Full=Probable receptor-like serine/threonine-protein kinase LRK10; Flags: Precursor [Triticum aestivum]	LRK10_WHEAT	Rust resistance kinase Lr10, EC 2.7.11.1 (Probable receptor-like serine/threonine-protein kinase LRK10)	LRK10
GWHTBCHF029467	GWHPBCHF035030	GWHGBCHF027984	TkA05G081450	TkA05G081450	30.5	0.55354	0	0	TRUE	5.93074	5.84482	5.66234	1.49327e-08	4.9991e-08	1.4952e-08	True	GWHGBCHF027984	TkA05G081450.1	ref|XP_043607696.1|	56.41	39	11	17	0	114	230	153	191	NA	0.004	42	probable protein phosphatase 2C 12 [Erigeron canadensis]	Q9FX08	51.282	39	11	19	0	114	230	148	186	NA	0.031	36.2	RecName: Full=Probable protein phosphatase 2C 12; Short=AtPP2C12 [Arabidopsis thaliana]	P2C12_ARATH	Probable protein phosphatase 2C 12, AtPP2C12, EC 3.1.3.16	At1g47380 T3F24.2
GWHTBCHF021101	GWHPBCHF025116	GWHGBCHF020133	TkA03G527050	TkA03G527050	121	2.19601	2	0.0391394	TRUE	5.91886	5.83295	11.2784	1.67704e-29	1.30317e-28	3.8977e-29	True	GWHGBCHF020133	TkA03G527050.1	ref|XP_023738797.1|	84.492	187	22	25	2	182	733	1	186	NA	7.6e-99	293	ethylene-responsive transcription factor 2 [Lactuca sativa]	Q8L9K1	53.846	143	17	50	3	254	676	40	168	NA	5.36e-39	139	RecName: Full=Ethylene-responsive transcription factor 13; Short=AtERF13; AltName: Full=Ethylene-responsive element-binding factor 13; Short=EREBP-13 [Arabidopsis thaliana]	ERF99_ARATH	Ethylene-responsive transcription factor 13, AtERF13 (Ethylene-responsive element-binding factor 13, EREBP-13)	ERF13 ERF-13 ERF099 At2g44840 T13E15.15
GWHTBCHF007730	GWHPBCHF009324	GWHGBCHF007465	TkA01G579910	TkA01G579910	30	0.544466	0	0	TRUE	5.90689	5.82098	5.61598	1.95454e-08	6.49857e-08	1.94347e-08	True	GWHGBCHF007465	TkA01G579910.1	ref|XP_023753208.1|	84.574	188	21	23	2	141	701	1	183	NA	8.05e-92	276	uncharacterized protein LOC111901572 isoform X2 [Lactuca sativa]	Q8CJE2	51.724	29	3	14	0	461	375	530	558	NA	2.3	33.9	RecName: Full=Period circadian protein homolog 3; Short=rPER3; AltName: Full=Circadian clock protein PERIOD 3 [Rattus norvegicus]	PER3_RAT	Period circadian protein homolog 3, rPER3 (Circadian clock protein PERIOD 3)	Per3
GWHTBCHF042421	GWHPBCHF050470	GWHGBCHF040407	TkA08G039140	TkA08G039140	30	0.544466	0	0	TRUE	5.90689	5.82098	5.61598	1.95454e-08	6.49857e-08	1.94347e-08	True	GWHGBCHF040407	TkA08G039140.1	ref|XP_024968333.1|	90.023	431	25	43	0	83	1375	1	431	NA	0	790	beta-amyrin 28-oxidase-like [Cynara cardunculus var. scolymus]	A0A3Q7HBJ5	74.121	398	23	102	1	185	1375	30	427	NA	0	644	RecName: Full=Beta-amyrin 28-monooxygenase; AltName: Full=Beta-amyrin 28-oxidase; AltName: Full=Cytochrome P450 716A44 [Solanum lycopersicum]	C7A44_SOLLC	Beta-amyrin 28-monooxygenase, EC 1.14.14.126 (Beta-amyrin 28-oxidase) (Cytochrome P450 716A44)	CYP716A44
GWHTBCHF042422	GWHPBCHF050471	GWHGBCHF040407	TkA08G039140	TkA08G039140	30	0.544466	0	0	TRUE	5.90689	5.82098	5.61598	1.95454e-08	6.49857e-08	1.94347e-08	True	GWHGBCHF040407	TkA08G039140.2	ref|XP_024968333.1|	83.948	461	29	44	1	83	1465	1	431	NA	0	777	beta-amyrin 28-oxidase-like [Cynara cardunculus var. scolymus]	A0A3Q7HBJ5	68.925	428	27	102	2	185	1465	30	427	NA	0	633	RecName: Full=Beta-amyrin 28-monooxygenase; AltName: Full=Beta-amyrin 28-oxidase; AltName: Full=Cytochrome P450 716A44 [Solanum lycopersicum]	C7A44_SOLLC	Beta-amyrin 28-monooxygenase, EC 1.14.14.126 (Beta-amyrin 28-oxidase) (Cytochrome P450 716A44)	CYP716A44
GWHTBCHF040070	GWHPBCHF047689	GWHGBCHF038185	TkA07G309180	TkA07G309180	298.5	5.41744	5	0.0978485	TRUE	5.89966	5.81374	17.715	3.21155e-70	5.0631e-69	1.51434e-69	True	GWHGBCHF038185	TkA07G309180.1	ref|XP_023769555.1|	88.55	524	30	60	0	132	1703	1	524	NA	0	996	beta-amyrin synthase 1 [Lactuca sativa]	O82146	80.153	524	30	104	0	132	1703	1	524	NA	0	906	RecName: Full=Beta-amyrin synthase 2; AltName: Full=Oxidosqualene cyclase 2 [Panax ginseng]	BAMS2_PANGI	Beta-amyrin synthase 2, EC 5.4.99.39 (Oxidosqualene cyclase 2)	OSCPNY2 PNY2
GWHTBCHF040071	GWHPBCHF047690	GWHGBCHF038185	TkA07G309180	TkA07G309180	298.5	5.41744	5	0.0978485	TRUE	5.89966	5.81374	17.715	3.21155e-70	5.0631e-69	1.51434e-69	True	GWHGBCHF038185	TkA07G309180.2	ref|XP_023769555.1|	89.512	410	20	43	0	132	1361	1	410	NA	0	796	beta-amyrin synthase 1 [Lactuca sativa]	E7DN63	80.976	410	20	78	0	132	1361	1	410	NA	0	723	RecName: Full=Beta-amyrin synthase; AltName: Full=Triterpenoid synthase 1; Short=SlTTS1 [Solanum lycopersicum]	BAMS_SOLLC	Beta-amyrin synthase, EC 5.4.99.39 (Triterpenoid synthase 1, SlTTS1)	TTS1
GWHTBCHF040072	GWHPBCHF047691	GWHGBCHF038185	TkA07G309180	TkA07G309180	298.5	5.41744	5	0.0978485	TRUE	5.89966	5.81374	17.715	3.21155e-70	5.0631e-69	1.51434e-69	True	GWHGBCHF038185	TkA07G309180.3	ref|XP_023769550.1|	90.508	453	17	43	0	1054	2412	303	755	NA	0	870	beta-amyrin synthase 2 [Lactuca sativa]	O82140	76.94	451	17	104	0	1057	2409	306	756	NA	0	756	RecName: Full=Beta-amyrin synthase 1; Short=Pgb-AS; AltName: Full=Oxidosqualene cyclase 1 [Panax ginseng]	BAMS1_PANGI	Beta-amyrin synthase 1, Pgb-AS, EC 5.4.99.39 (Oxidosqualene cyclase 1)	OSCPNY1 bAS beta-AS PNY1
GWHTBCHF040073	GWHPBCHF047692	GWHGBCHF038185	TkA07G309180	TkA07G309180	298.5	5.41744	5	0.0978485	TRUE	5.89966	5.81374	17.715	3.21155e-70	5.0631e-69	1.51434e-69	True	GWHGBCHF038185	TkA07G309180.4	ref|XP_023769550.1|	90.596	755	29	71	0	132	2396	1	755	NA	0	1426	beta-amyrin synthase 2 [Lactuca sativa]	O82146	79.045	754	28	158	0	132	2393	1	754	NA	0	1286	RecName: Full=Beta-amyrin synthase 2; AltName: Full=Oxidosqualene cyclase 2 [Panax ginseng]	BAMS2_PANGI	Beta-amyrin synthase 2, EC 5.4.99.39 (Oxidosqualene cyclase 2)	OSCPNY2 PNY2
GWHTBCHF040074	GWHPBCHF047693	GWHGBCHF038185	TkA07G309180	TkA07G309180	298.5	5.41744	5	0.0978485	TRUE	5.89966	5.81374	17.715	3.21155e-70	5.0631e-69	1.51434e-69	True	GWHGBCHF038185	TkA07G309180.5	ref|XP_023769550.1|	86.704	534	17	46	1	1381	2982	247	755	NA	0	969	beta-amyrin synthase 2 [Lactuca sativa]	O82140	73.921	533	16	114	1	1381	2979	249	756	NA	0	848	RecName: Full=Beta-amyrin synthase 1; Short=Pgb-AS; AltName: Full=Oxidosqualene cyclase 1 [Panax ginseng]	BAMS1_PANGI	Beta-amyrin synthase 1, Pgb-AS, EC 5.4.99.39 (Oxidosqualene cyclase 1)	OSCPNY1 bAS beta-AS PNY1
GWHTBCHF037481	GWHPBCHF044629	GWHGBCHF035704	TkA07G031160	TkA07G031160	29.5	0.535391	0	0	TRUE	5.88264	5.79673	5.56913	2.56007e-08	8.44317e-08	2.5253e-08	True	GWHGBCHF035704	TkA07G031160.1	ref|XP_023742885.1|	76.106	113	9	27	0	489	827	290	402	NA	2.94e-86	181	cytochrome P450 716B1 [Lactuca sativa]	Q6WG30	40.179	112	9	67	0	498	833	303	414	NA	1.83e-31	102	RecName: Full=Taxadiene 5-alpha hydroxylase [Taxus cuspidata]	T5H_TAXCU	Taxadiene 5-alpha hydroxylase, EC 1.14.14.176	NA
GWHTBCHF010335	GWHPBCHF012390	GWHGBCHF009948	TkA02G156440	TkA02G156440	29	0.526317	0	0	TRUE	5.85798	5.77207	5.52179	3.35558e-08	1.09705e-07	3.28069e-08	True	GWHGBCHF009948	TkA02G156440.1	ref|XP_023764191.1|	73.214	112	33	29	1	1	333	1	112	NA	5.87e-53	167	uncharacterized protein LOC111912689 [Lactuca sativa]	Q9FJE6	36.364	55	16	21	2	323	162	727	768	NA	0.56	32.7	RecName: Full=Putative pentatricopeptide repeat-containing protein At5g59900 [Arabidopsis thaliana]	PP437_ARATH	Putative pentatricopeptide repeat-containing protein At5g59900	At5g59900 MMN10.14
GWHTBCHF020278	GWHPBCHF024158	GWHGBCHF019363	TkA03G469750	TkA03G469750	29	0.526317	0	0	TRUE	5.85798	5.77207	5.52179	3.35558e-08	1.09705e-07	3.28069e-08	True	GWHGBCHF019363	TkA03G469750.1	ref|XP_023753792.1|	68.992	258	22	66	8	58	813	1	250	NA	3.29e-107	321	transcription factor MYB30 [Lactuca sativa]	Q9LTC4	65.517	116	10	40	0	58	405	1	116	NA	1.64e-48	168	RecName: Full=Transcription factor MYB15; AltName: Full=Myb-related protein 15; Short=AtMYB15; AltName: Full=Myb-related protein Y19; Short=AtY19 [Arabidopsis thaliana]	MYB15_ARATH	Transcription factor MYB15 (Myb-related protein 15, AtMYB15) (Myb-related protein Y19, AtY19)	MYB15 At3g23250
GWHTBCHF037095	GWHPBCHF044158	GWHGBCHF035312	TkA07G008300	TkA07G008300	29	0.526317	0	0	TRUE	5.85798	5.77207	5.52179	3.35558e-08	1.09705e-07	3.28069e-08	True	GWHGBCHF035312	TkA07G008300.1	ref|XP_042752121.1|	55.975	477	26	171	3	13	1338	69	541	NA	0	530	uncharacterized protein LOC111876305 [Lactuca sativa]	P19775	29.114	79	5	51	3	289	525	189	262	NA	0.072	39.7	RecName: Full=Transposase for insertion sequence element IS256 in transposon Tn4001 [Staphylococcus aureus]	TRA6_STAAU	Transposase for insertion sequence element IS256 in transposon Tn4001	tnp
GWHTBCHF030547	GWHPBCHF036370	GWHGBCHF029117	TkA05G329060	TkA05G329060	57	1.03449	1	0.0195697	TRUE	5.83289	5.74698	7.74132	9.83924e-15	4.61838e-14	1.38133e-14	True	GWHGBCHF029117	TkA05G329060.1	ref|XP_023749332.1|	87.586	435	28	43	3	53	1357	1	424	NA	0	766	fatty acid amide hydrolase isoform X1 [Lactuca sativa]	Q7XJJ7	42.459	431	28	234	6	80	1360	6	426	NA	1.06e-103	326	RecName: Full=Fatty acid amide hydrolase; Short=AtFAAH; AltName: Full=N-acylethanolamine amidohydrolase [Arabidopsis thaliana]	FAAH_ARATH	Fatty acid amide hydrolase, AtFAAH, EC 3.5.1.99 (N-acylethanolamine amidohydrolase)	FAAH At5g64440 T12B11.3
GWHTBCHF030548	GWHPBCHF036371	GWHGBCHF029117	TkA05G329060	TkA05G329060	57	1.03449	1	0.0195697	TRUE	5.83289	5.74698	7.74132	9.83924e-15	4.61838e-14	1.38133e-14	True	GWHGBCHF029117	TkA05G329060.2	ref|XP_023749332.1|	85.347	505	24	42	3	53	1489	1	499	NA	0	862	fatty acid amide hydrolase isoform X1 [Lactuca sativa]	Q7XJJ7	38.956	498	24	269	6	80	1483	6	498	NA	1.3e-106	337	RecName: Full=Fatty acid amide hydrolase; Short=AtFAAH; AltName: Full=N-acylethanolamine amidohydrolase [Arabidopsis thaliana]	FAAH_ARATH	Fatty acid amide hydrolase, AtFAAH, EC 3.5.1.99 (N-acylethanolamine amidohydrolase)	FAAH At5g64440 T12B11.3
GWHTBCHF030549	GWHPBCHF036372	GWHGBCHF029117	TkA05G329060	TkA05G329060	57	1.03449	1	0.0195697	TRUE	5.83289	5.74698	7.74132	9.83924e-15	4.61838e-14	1.38133e-14	True	GWHGBCHF029117	TkA05G329060.3	ref|XP_023749332.1|	89.703	505	25	46	2	51	1565	1	499	NA	0	920	fatty acid amide hydrolase isoform X1 [Lactuca sativa]	Q7XJJ7	41.968	498	24	280	5	78	1559	6	498	NA	1.15e-125	388	RecName: Full=Fatty acid amide hydrolase; Short=AtFAAH; AltName: Full=N-acylethanolamine amidohydrolase [Arabidopsis thaliana]	FAAH_ARATH	Fatty acid amide hydrolase, AtFAAH, EC 3.5.1.99 (N-acylethanolamine amidohydrolase)	FAAH At5g64440 T12B11.3
GWHTBCHF034841	GWHPBCHF041433	GWHGBCHF033046	TkA06G137300	TkA06G137300	28	0.508168	0	0	TRUE	5.80735	5.72144	5.42555	5.77748e-08	1.85373e-07	5.5444e-08	True	GWHGBCHF033046	TkA06G137300.1	ref|XP_042472770.1|	63.265	49	13	18	0	171	317	244	292	NA	8.57e-24	72	glucosamine inositolphosphorylceramide transferase 1 [Zingiber officinale]	A2Y6Z7	55.102	49	13	22	0	171	317	248	296	NA	3.45e-20	67.4	RecName: Full=Glucosamine inositolphosphorylceramide transferase 1 [Oryza sativa Indica Group]	GINT1_ORYSI	Glucosamine inositolphosphorylceramide transferase 1, EC 2.4.99.-	GINT1 OsI_20805
GWHTBCHF018091	GWHPBCHF021538	GWHGBCHF017258	TkA03G258060	TkA03G258060	126.5	2.29583	2.33	0.0455974	TRUE	5.76266	5.67675	11.531	9.20347e-31	7.41506e-30	2.2178e-30	True	GWHGBCHF017258	TkA03G258060.1	ref|XP_035836083.1|	41.317	714	29	386	6	100	2232	10	693	NA	3.06e-167	515	uncharacterized protein LOC110888901 [Helianthus annuus]	P14381	25.181	552	21	340	21	100	1605	36	564	NA	1.35e-23	111	RecName: Full=Transposon TX1 uncharacterized 149 kDa protein; AltName: Full=ORF 2 [Xenopus laevis]	YTX2_XENLA	Transposon TX1 uncharacterized 149 kDa protein (ORF 2)	NA
GWHTBCHF003288	GWHPBCHF003949	GWHGBCHF003131	TkA01G096540	TkA01G096540	27	0.490019	0	0	TRUE	5.75489	5.66897	5.32715	9.9768e-08	3.14575e-07	9.4068e-08	True	GWHGBCHF003131	TkA01G096540.1	ref|XP_042753994.1|	30.631	333	19	185	6	79	999	3	315	NA	9.2e-44	167	uncharacterized protein LOC122195844 isoform X1 [Lactuca sativa]	P30352	34.653	101	6	58	3	133	426	13	108	NA	0.000282	45.8	RecName: Full=Serine/arginine-rich splicing factor 2; AltName: Full=Protein PR264; AltName: Full=Splicing component, 35 kDa; AltName: Full=Splicing factor SC35; Short=SC-35; AltName: Full=Splicing factor, arginine/serine-rich 2 [Gallus gallus]	SRSF2_CHICK	Serine/arginine-rich splicing factor 2 (Protein PR264) (Splicing component, 35 kDa) (Splicing factor SC35, SC-35) (Splicing factor, arginine/serine-rich 2)	SRSF2 SFRS2
GWHTBCHF013371	GWHPBCHF015966	GWHGBCHF012767	TkA02G462840	TkA02G462840	27	0.490019	0	0	TRUE	5.75489	5.66897	5.32715	9.9768e-08	3.14575e-07	9.4068e-08	True	GWHGBCHF012767	TkA02G462840.1	ref|XP_023729243.1|	85.915	71	20	10	0	145	357	1	71	NA	2.36e-22	97.4	tubulin-folding cofactor D [Lactuca sativa]	Q8L5R3	73.171	41	11	11	0	235	357	35	75	NA	8.58e-13	66.6	RecName: Full=Tubulin-folding cofactor D; Short=AtTFCD; AltName: Full=Protein CHAMPIGNON; AltName: Full=Protein EMBRYO DEFECTIVE 133; AltName: Full=Protein TITAN 1 [Arabidopsis thaliana]	TBCD_ARATH	Tubulin-folding cofactor D, AtTFCD (Protein CHAMPIGNON) (Protein EMBRYO DEFECTIVE 133) (Protein TITAN 1)	TFCD CHO EMB133 TBCD TTN1 At3g60740 T4C21.150
GWHTBCHF020705	GWHPBCHF024650	GWHGBCHF019746	TkA03G498100	TkA03G498100	27	0.490019	0	0	TRUE	5.75489	5.66897	5.32715	9.9768e-08	3.14575e-07	9.4068e-08	True	GWHGBCHF019746	TkA03G498100.1	ref|XP_035834367.1|	42.308	234	27	72	2	1	513	17	250	NA	1.15e-51	181	cysteine-rich receptor-like protein kinase 10 [Helianthus annuus]	O65405	43.434	99	16	55	1	208	501	155	253	NA	1.47e-19	89.4	RecName: Full=Cysteine-rich receptor-like protein kinase 28; Short=Cysteine-rich RLK28; Flags: Precursor [Arabidopsis thaliana]	CRK28_ARATH	Cysteine-rich receptor-like protein kinase 28, Cysteine-rich RLK28, EC 2.7.11.-	CRK28 At4g21400 F18E5.20 T6K22.130
GWHTBCHF035178	GWHPBCHF041844	GWHGBCHF033399	TkA06G173280	TkA06G173280	27	0.490019	0	0	TRUE	5.75489	5.66897	5.32715	9.9768e-08	3.14575e-07	9.4068e-08	True	GWHGBCHF033399	TkA06G173280.1	ref|XP_023730983.1|	61.404	342	33	124	4	1	1017	1	337	NA	5.09e-154	442	phosphatidylinositol 3,4,5-trisphosphate 3-phosphatase and protein-tyrosine-phosphatase PTEN1 [Lactuca sativa]	Q9FLZ5	46.849	365	32	152	7	40	1020	36	396	NA	4.3e-105	317	RecName: Full=Phosphatidylinositol 3,4,5-trisphosphate 3-phosphatase and protein-tyrosine-phosphatase PTEN1; AltName: Full=Protein PHOSPHATASE AND TENSIN HOMOLOG 1; Short=AtPTEN1 [Arabidopsis thaliana]	PTEN1_ARATH	Phosphatidylinositol 3,4,5-trisphosphate 3-phosphatase and protein-tyrosine-phosphatase PTEN1, EC 3.1.3.48, EC 3.1.3.67 (Protein PHOSPHATASE AND TENSIN HOMOLOG 1, AtPTEN1)	PTEN1 At5g39400 MUL8.80
GWHTBCHF042837	GWHPBCHF050963	GWHGBCHF040820	TkA08G064460	TkA08G064460	27	0.490019	0	0	TRUE	5.75489	5.66897	5.32715	9.9768e-08	3.14575e-07	9.4068e-08	True	GWHGBCHF040820	TkA08G064460.1	ref|XP_023752683.1|	55.14	321	18	72	5	313	1065	7	325	NA	9.02e-104	321	receptor-like protein kinase HERK 1 [Lactuca sativa]	Q8L7G3	42.424	132	9	63	4	331	696	322	450	NA	7.17e-22	102	RecName: Full=Cysteine-rich receptor-like protein kinase 7; Short=Cysteine-rich RLK7; Flags: Precursor [Arabidopsis thaliana]	CRK7_ARATH	Cysteine-rich receptor-like protein kinase 7, Cysteine-rich RLK7, EC 2.7.11.-	CRK7 At4g23150 F21P8.40
GWHTBCHF031095	GWHPBCHF037015	GWHGBCHF029628	TkA05G384610	TkA05G384610	54	0.980039	1	0.0195697	TRUE	5.75489	5.66897	7.53372	4.93139e-14	2.24405e-13	6.71132e-14	True	GWHGBCHF029628	TkA05G384610.1	ref|XP_023762510.1|	68.908	119	33	18	4	1	306	1	117	NA	5.41e-30	109	CLAVATA3/ESR (CLE)-related protein 27 [Lactuca sativa]	O04547	47.368	38	12	19	1	196	306	52	89	NA	0.01	36.2	RecName: Full=CLAVATA3/ESR (CLE)-related protein 26; Contains: RecName: Full=CLE26p; Flags: Precursor [Arabidopsis thaliana]	CLE26_ARATH	CLAVATA3/ESR (CLE)-related protein 26 [Cleaved into: CLE26p ]	CLE26 At1g69970 F20P5.29
GWHTBCHF037930	GWHPBCHF045151	GWHGBCHF036137	TkA07G061630	TkA07G061630	54	0.980039	1	0.0195697	TRUE	5.75489	5.66897	7.53372	4.93139e-14	2.24405e-13	6.71132e-14	True	GWHGBCHF036137	TkA07G061630.1	ref|XP_023733019.1|	89.286	252	25	24	1	38	793	1	249	NA	7.98e-158	447	uncharacterized protein LOC111880831 [Lactuca sativa]	P30822	29.73	74	6	39	3	223	32	82	152	NA	1.6	34.7	RecName: Full=Exportin-1; AltName: Full=Chromosome region maintenance protein 1; AltName: Full=Karyopherin-124 [Saccharomyces cerevisiae S288C]	XPO1_YEAST	Exportin-1 (Chromosome region maintenance protein 1) (Karyopherin-124)	CRM1 KAP124 XPO1 YGR218W G8514
GWHTBCHF028994	GWHPBCHF034472	GWHGBCHF027549	TkA05G045810	TkA05G045810	53	0.96189	1	0.0195697	TRUE	5.72792	5.64201	7.46293	8.46202e-14	3.8035e-13	1.13748e-13	True	GWHGBCHF027549	TkA05G045810.1	ref|XP_023737765.1|	71.698	212	17	59	1	99	734	1	211	NA	6.66e-105	315	protein LURP-one-related 15 [Lactuca sativa]	Q9LZX1	37.374	198	15	114	3	111	677	12	208	NA	2.53e-45	159	RecName: Full=Protein LURP-one-related 15 [Arabidopsis thaliana]	LOR15_ARATH	Protein LURP-one-related 15	At5g01750 T20L15.20
GWHTBCHF023180	GWHPBCHF027560	GWHGBCHF022054	TkA04G028510	TkA04G028510	26	0.47187	0	0	TRUE	5.70044	5.61453	5.22644	1.72809e-07	5.34289e-07	1.59778e-07	True	GWHGBCHF022054	TkA04G028510.1	ref|XP_042755688.1|	49.355	620	33	194	9	1	1515	336	950	NA	0	547	uncharacterized protein LOC111891912 [Lactuca sativa]	O14340	30.588	85	5	41	3	1246	1479	675	748	NA	0.032	40.8	RecName: Full=Oxysterol-binding protein homolog C2F12.05c [Schizosaccharomyces pombe 972h-]	YB35_SCHPO	Oxysterol-binding protein homolog C2F12.05c	SPBC2F12.05c
GWHTBCHF027389	GWHPBCHF032570	GWHGBCHF026109	TkA04G441770	TkA04G441770	26	0.47187	0	0	TRUE	5.70044	5.61453	5.22644	1.72809e-07	5.34289e-07	1.59778e-07	True	GWHGBCHF026109	TkA04G441770.1	ref|XP_024980895.1|	49.495	99	16	43	3	304	588	108	203	NA	6.1e-22	94.7	RING finger protein 44-like [Cynara cardunculus var. scolymus]	Q9FMM4	34.821	112	17	60	4	265	573	572	679	NA	1.49e-12	68.9	RecName: Full=Probable E3 ubiquitin-protein ligase RHG1A; AltName: Full=RING-H2 finger G1a; AltName: Full=RING-H2 zinc finger protein RHG1a; AltName: Full=RING-type E3 ubiquitin transferase RHG1A [Arabidopsis thaliana]	RHG1A_ARATH	Probable E3 ubiquitin-protein ligase RHG1A, EC 2.3.2.27 (RING-H2 finger G1a) (RING-H2 zinc finger protein RHG1a) (RING-type E3 ubiquitin transferase RHG1A)	RHG1A At5g42940 MBD2.14
GWHTBCHF036359	GWHPBCHF043255	GWHGBCHF034607	TkA06G415970	TkA06G415970	26	0.47187	0	0	TRUE	5.70044	5.61453	5.22644	1.72809e-07	5.34289e-07	1.59778e-07	True	GWHGBCHF034607	TkA06G415970.1	ref|XP_023739813.1|	82.716	162	33	19	1	1	459	55	216	NA	4.18e-77	234	ethylene-response factor C3 [Lactuca sativa]	Q8LDC8	54.971	171	32	52	4	1	450	46	212	NA	3.35e-41	140	RecName: Full=Ethylene-responsive transcription factor 1B; Short=AtERF1B; AltName: Full=Ethylene-responsive element-binding factor 1B; Short=EREBP-1B [Arabidopsis thaliana]	ERF92_ARATH	Ethylene-responsive transcription factor 1B, AtERF1B (Ethylene-responsive element-binding factor 1B, EREBP-1B)	ERF1B ERF092 ERF1 At3g23240 K14B15.15
GWHTBCHF011829	GWHPBCHF014171	GWHGBCHF011361	TkA02G360780	TkA02G360780	25.33	0.459711	0	0	TRUE	5.66278	5.57686	5.1576	2.50132e-07	7.63608e-07	2.2839e-07	True	GWHGBCHF011361	TkA02G360780.1	ref|XP_023762001.1|	61.411	241	9	65	3	650	12	4	244	NA	2.86e-81	278	uncharacterized protein LOC111910386 isoform X1 [Lactuca sativa]	Q9FFJ8	25.439	114	5	82	1	1760	2101	170	280	NA	1.95e-05	51.6	RecName: Full=L10-interacting MYB domain-containing protein [Arabidopsis thaliana]	LIMYB_ARATH	L10-interacting MYB domain-containing protein	LIMYB At5g05800 MJJ3.22
GWHTBCHF015136	GWHPBCHF018020	GWHGBCHF014371	TkA02G556880	TkA02G556880	16.67	0.302542	0	0	TRUE	5.65864	5.57273	4.18396	2.86479e-05	7.25123e-05	2.1688e-05	True	GWHGBCHF014371	TkA02G556880.1	ref|XP_023766649.1|	97.826	46	4	1	0	859	996	282	327	NA	5.39e-19	95.9	WD repeat-containing protein 20 [Lactuca sativa]	Q8TBZ3	34.884	43	4	28	0	886	1014	206	248	NA	0.004	43.1	RecName: Full=WD repeat-containing protein 20; AltName: Full=Protein DMR [Homo sapiens]	WDR20_HUMAN	WD repeat-containing protein 20 (Protein DMR)	WDR20
GWHTBCHF028252	GWHPBCHF033577	GWHGBCHF026894	TkA04G517780	TkA04G517780	126	2.28676	2.5	0.0489243	TRUE	5.65535	5.56944	11.5026	1.28009e-30	1.02649e-29	3.07016e-30	True	GWHGBCHF026894	TkA04G517780.1	ref|XP_023768581.1|	72.966	381	33	96	4	1	1122	1	381	NA	0	557	pectinesterase [Lactuca sativa]	Q3E8Z8	41.555	373	33	210	5	16	1122	14	382	NA	4.21e-97	307	RecName: Full=Putative pectinesterase/pectinesterase inhibitor 28; Includes: RecName: Full=Pectinesterase inhibitor 28; AltName: Full=Pectin methylesterase inhibitor 28; Includes: RecName: Full=Pectinesterase 28; Short=PE 28; AltName: Full=Pectin methylesterase 28; Short=AtPME28 [Arabidopsis thaliana]	PME28_ARATH	Putative pectinesterase/pectinesterase inhibitor 28 [Includes: Pectinesterase inhibitor 28 (Pectin methylesterase inhibitor 28); Pectinesterase 28, PE 28, EC 3.1.1.11 (Pectin methylesterase 28, AtPME28) ]	PME28 ARATH28 At5g27870 F14I23.30
GWHTBCHF010231	GWHPBCHF012267	GWHGBCHF009842	TkA02G142790	TkA02G142790	25	0.453722	0	0	TRUE	5.64386	5.55794	5.12328	3.00263e-07	9.10298e-07	2.72238e-07	True	GWHGBCHF009842	TkA02G142790.1	ref|XP_023771170.1|	52.26	354	16	161	3	346	1392	67	417	NA	8.11e-114	357	uncharacterized protein LOC111919827 [Lactuca sativa]	P14381	25.155	322	14	209	11	463	1362	106	417	NA	1.1e-09	65.9	RecName: Full=Transposon TX1 uncharacterized 149 kDa protein; AltName: Full=ORF 2 [Xenopus laevis]	YTX2_XENLA	Transposon TX1 uncharacterized 149 kDa protein (ORF 2)	NA
GWHTBCHF016611	GWHPBCHF019746	GWHGBCHF015772	TkA03G037410	TkA03G037410	25	0.453722	0	0	TRUE	5.64386	5.55794	5.12328	3.00263e-07	9.10298e-07	2.72238e-07	True	GWHGBCHF015772	TkA03G037410.1	ref|XP_023748619.1|	54.804	281	33	69	6	4	702	1	271	NA	1.16e-75	236	zinc finger protein CONSTANS-LIKE 2 [Lactuca sativa]	Q96502	36.789	299	33	118	7	10	702	52	347	NA	2.09e-28	112	RecName: Full=Zinc finger protein CONSTANS-LIKE 2 [Arabidopsis thaliana]	COL2_ARATH	Zinc finger protein CONSTANS-LIKE 2	COL2 At3g02380 F11A12.106 F11A12.7 F16B3.2
GWHTBCHF034222	GWHPBCHF040691	GWHGBCHF032438	TkA06G084700	TkA06G084700	25	0.453722	0	0	TRUE	5.64386	5.55794	5.12328	3.00263e-07	9.10298e-07	2.72238e-07	True	GWHGBCHF032438	TkA06G084700.1	ref|XP_028103985.1|	30.38	79	19	43	2	37	270	102	169	NA	0.85	36.2	inactive poly [ADP-ribose] polymerase RCD1-like isoform X2 [Camellia sinensis]	P45704	40.909	44	10	19	2	157	276	38	78	NA	0.4	33.5	RecName: Full=Beta-xylosidase; AltName: Full=1,4-beta-D-xylan xylohydrolase; AltName: Full=Xylan 1,4-beta-xylosidase; Flags: Precursor [Geobacillus stearothermophilus]	XYLA2_GEOSE	Beta-xylosidase, EC 3.2.1.37 (1,4-beta-D-xylan xylohydrolase) (Xylan 1,4-beta-xylosidase)	xylA
GWHTBCHF028667	GWHPBCHF034061	GWHGBCHF027250	TkA05G019550	TkA05G019550	50	0.907443	1	0.0195697	TRUE	5.64386	5.55794	7.24542	4.31117e-13	1.87478e-12	5.60736e-13	True	GWHGBCHF027250	TkA05G019550.1	ref|XP_023758053.1|	86.937	222	33	26	2	1	663	1	220	NA	4.85e-131	373	probable glutathione S-transferase parA [Lactuca sativa]	P25317	69.194	211	32	62	2	13	645	6	213	NA	9.35e-99	289	RecName: Full=Probable glutathione S-transferase parA; AltName: Full=Auxin-regulated protein parA; AltName: Full=STR246C protein [Nicotiana tabacum]	GSTXA_TOBAC	Probable glutathione S-transferase parA, EC 2.5.1.18 (Auxin-regulated protein parA) (STR246C protein)	PARA PAR
GWHTBCHF012631	GWHPBCHF015090	GWHGBCHF012098	TkA02G416920	TkA02G416920	125	2.26861	2.5	0.0489243	TRUE	5.64386	5.55794	11.456	2.19395e-30	1.74422e-29	5.21687e-30	True	GWHGBCHF012098	TkA02G416920.1	ref|XP_023756582.1|	75.067	373	24	81	2	24	1106	1	373	NA	0	525	crocetin glucosyltransferase, chloroplastic [Lactuca sativa]	F8WKW0	45.205	365	23	183	5	42	1085	7	371	NA	2.35e-97	304	RecName: Full=Crocetin glucosyltransferase, chloroplastic; AltName: Full=UDP-glucose glucosyltransferase 1; Short=GjUGT1; AltName: Full=UDP-glycosyltransferase 75L6; Flags: Precursor [Gardenia jasminoides]	UGT1_GARJA	Crocetin glucosyltransferase, chloroplastic, EC 2.4.1.271 (UDP-glucose glucosyltransferase 1, GjUGT1) (UDP-glycosyltransferase 75L6)	UGT75L6 UGT1
GWHTBCHF001005	GWHPBCHF001187	GWHGBCHF001010	TkAUNG047600	TkAUNG047600	99	1.79674	2	0.0391394	TRUE	5.62936	5.54344	10.1942	2.10496e-24	1.41557e-23	4.23389e-24	True	GWHGBCHF001010	TkAUNG047600.1	ref|XP_042757649.1|	68.881	286	31	38	6	1	714	1	283	NA	5.87e-113	332	uncharacterized protein LOC111897023 [Lactuca sativa]	Q5DRC6	32.71	107	13	64	4	464	159	353	456	NA	0.048	38.5	RecName: Full=Protocadherin beta-8; Short=PCDH-beta-8; Flags: Precursor [Pan troglodytes]	PCDB8_PANTR	Protocadherin beta-8, PCDH-beta-8	PCDHB8
GWHTBCHF017248	GWHPBCHF020484	GWHGBCHF016382	TkA03G116130	TkA03G116130	16.25	0.294919	0	0	TRUE	5.62183	5.53592	4.12989	3.62944e-05	9.08234e-05	2.71647e-05	True	GWHGBCHF016382	TkA03G116130.1	ref|XP_023747028.1|	81.667	120	28	19	2	1	354	1	119	NA	3.01e-52	177	aspartate aminotransferase, chloroplastic [Lactuca sativa]	P46248	62.245	98	23	27	1	61	354	19	106	NA	2.76e-30	116	RecName: Full=Aspartate aminotransferase, chloroplastic; AltName: Full=Transaminase A; Flags: Precursor [Arabidopsis thaliana]	AAT5_ARATH	Aspartate aminotransferase, chloroplastic, EC 2.6.1.1 (Transaminase A)	ASP5 AAT1 AAT3 At4g31990 F10N7.200
GWHTBCHF040769	GWHPBCHF048547	GWHGBCHF038892	TkA07G372820	TkA07G372820	295	5.35391	6	0.117418	TRUE	5.61961	5.53369	17.5961	2.64069e-69	4.10608e-68	1.2281e-68	True	GWHGBCHF038892	TkA07G372820.1	ref|XP_023743241.2|	89.216	510	26	46	4	92	1621	10	510	NA	0	872	eupatolide synthase [Lactuca sativa]	F8S1H8	55.157	446	23	194	3	281	1618	49	488	NA	1.54e-178	519	RecName: Full=Eupatolide synthase; Short=HaES; AltName: Full=Cytochrome P450 71B4; AltName: Full=Cytochrome P450 71DD6 [Helianthus annuus]	C7DD6_HELAN	Eupatolide synthase, HaES, EC 1.14.14.169 (Cytochrome P450 71B4) (Cytochrome P450 71DD6)	CYP71DD6 CYP71B4 ES HannXRQ_Chr03g0072541
GWHTBCHF024615	GWHPBCHF029269	GWHGBCHF023427	TkA04G124070	TkA04G124070	49	0.889294	1	0.0195697	TRUE	5.61471	5.5288	7.17111	7.43927e-13	3.19517e-12	9.55656e-13	True	GWHGBCHF023427	TkA04G124070.1	ref|XP_024459903.1|	58.871	124	24	42	4	49	417	438	553	NA	1.27e-34	134	ubiquitin carboxyl-terminal hydrolase 5 isoform X2 [Populus trichocarpa]	O22207	73.134	67	13	18	0	49	249	464	530	NA	1.09e-27	111	RecName: Full=Ubiquitin carboxyl-terminal hydrolase 5; AltName: Full=Deubiquitinating enzyme 5; Short=AtUBP5; AltName: Full=Ubiquitin thioesterase 5; AltName: Full=Ubiquitin-specific-processing protease 5 [Arabidopsis thaliana]	UBP5_ARATH	Ubiquitin carboxyl-terminal hydrolase 5, EC 3.4.19.12 (Deubiquitinating enzyme 5, AtUBP5) (Ubiquitin thioesterase 5) (Ubiquitin-specific-processing protease 5)	UBP5 At2g40930 T20B5.13
GWHTBCHF010311	GWHPBCHF012362	GWHGBCHF009922	TkA02G153550	TkA02G153550	24	0.435573	0	0	TRUE	5.58496	5.49905	5.01753	5.23413e-07	1.55225e-06	4.64178e-07	True	GWHGBCHF009922	TkA02G153550.1	ref|XP_023756501.1|	39.655	58	9	33	2	67	240	461	516	NA	0.003	45.1	uncharacterized protein LOC111905047 [Lactuca sativa]	A5DSD3	30.667	75	12	44	1	7	231	167	233	NA	2.1	32.7	RecName: Full=Cytoplasmic tRNA 2-thiolation protein 2 [Lodderomyces elongisporus NRRL YB-4239]	CTU2_LODEL	Cytoplasmic tRNA 2-thiolation protein 2	NCS2 CTU2 LELG_00269
GWHTBCHF014744	GWHPBCHF017563	GWHGBCHF014012	TkA02G535540	TkA02G535540	24	0.435573	0	0	TRUE	5.58496	5.49905	5.01753	5.23413e-07	1.55225e-06	4.64178e-07	True	GWHGBCHF014012	TkA02G535540.1	ref|XP_017620586.1|	94.595	37	11	2	0	193	303	45	81	NA	5.06e-16	76.6	PREDICTED: 3-hydroxy-3-methylglutaryl-coenzyme A reductase 2-like, partial [Gossypium arboreum]	O64967	94.595	37	11	2	0	193	303	395	431	NA	1.09e-16	77.4	RecName: Full=3-hydroxy-3-methylglutaryl-coenzyme A reductase 2; Short=HMG-CoA reductase 2 [Gossypium hirsutum]	HMDH2_GOSHI	3-hydroxy-3-methylglutaryl-coenzyme A reductase 2, HMG-CoA reductase 2, EC 1.1.1.34	HMG2
GWHTBCHF036797	GWHPBCHF043780	GWHGBCHF035034	TkA06G470390	TkA06G470390	24	0.435573	0	0	TRUE	5.58496	5.49905	5.01753	5.23413e-07	1.55225e-06	4.64178e-07	True	GWHGBCHF035034	TkA06G470390.1	ref|XP_023770868.1|	60.515	233	23	92	0	72	770	6	238	NA	1.66e-103	310	uncharacterized protein LOC111919537 [Lactuca sativa]	NA	NA	NA	NA	NA	NA	NA	NA	NA	NA	NA	NA	NA	NA	NA	NA	NA
GWHTBCHF036798	GWHPBCHF043781	GWHGBCHF035034	TkA06G470390	TkA06G470390	24	0.435573	0	0	TRUE	5.58496	5.49905	5.01753	5.23413e-07	1.55225e-06	4.64178e-07	True	GWHGBCHF035034	TkA06G470390.2	ref|XP_023770868.1|	60.515	233	21	92	0	72	770	6	238	NA	6.31e-103	310	uncharacterized protein LOC111919537 [Lactuca sativa]	A0RXE1	29.851	67	6	47	0	923	723	183	249	NA	1.3	34.7	RecName: Full=Ketol-acid reductoisomerase (NADP(+)); Short=KARI; AltName: Full=Acetohydroxy-acid isomeroreductase; Short=AHIR; AltName: Full=Alpha-keto-beta-hydroxylacyl reductoisomerase; AltName: Full=Ketol-acid reductoisomerase type 1; AltName: Full=Ketol-acid reductoisomerase type I [Cenarchaeum symbiosum A]	ILVC_CENSY	Ketol-acid reductoisomerase (NADP(+)), KARI, EC 1.1.1.86 (Acetohydroxy-acid isomeroreductase, AHIR) (Alpha-keto-beta-hydroxylacyl reductoisomerase) (Ketol-acid reductoisomerase type 1) (Ketol-acid reductoisomerase type I)	ilvC CENSYa_1385
GWHTBCHF040844	GWHPBCHF048633	GWHGBCHF038963	TkA07G381490	TkA07G381490	24	0.435573	0	0	TRUE	5.58496	5.49905	5.01753	5.23413e-07	1.55225e-06	4.64178e-07	True	GWHGBCHF038963	TkA07G381490.1	ref|XP_023741830.1|	51.176	170	33	39	6	1	393	1	165	NA	3.15e-21	89.4	uncharacterized serine-rich protein C215.13 [Lactuca sativa]	NA	NA	NA	NA	NA	NA	NA	NA	NA	NA	NA	NA	NA	NA	NA	NA	NA
GWHTBCHF045013	GWHPBCHF053584	GWHGBCHF042829	TkA08G168140	TkA08G168140	24	0.435573	0	0	TRUE	5.58496	5.49905	5.01753	5.23413e-07	1.55225e-06	4.64178e-07	True	GWHGBCHF042829	TkA08G168140.1	ref|XP_023763482.1|	68.874	151	32	47	0	10	462	56	206	NA	6.68e-69	224	serine/threonine-protein kinase WNK1, partial [Lactuca sativa]	P23222	34.483	58	12	38	0	16	189	138	195	NA	0.11	35.8	RecName: Full=Sensor protein FixL [Bradyrhizobium diazoefficiens USDA 110]	FIXL_BRADU	Sensor protein FixL, EC 2.7.13.3	fixL bll2760
GWHTBCHF039650	GWHPBCHF047189	GWHGBCHF037809	TkA07G271270	TkA07G271270	23.83	0.432487	0	0	TRUE	5.57471	5.48879	4.99928	5.75461e-07	1.70133e-06	5.08858e-07	True	GWHGBCHF037809	TkA07G271270.1	ref|XP_023745789.1|	75.862	58	5	11	2	790	960	93	148	NA	4.66e-18	90.5	pectinesterase 31 [Lactuca sativa]	Q9LVQ0	69.565	46	4	14	0	805	942	101	146	NA	8.51e-15	77.8	RecName: Full=Pectinesterase 31; Short=PE 31; AltName: Full=Pectin methylesterase 31; Short=AtPME31 [Arabidopsis thaliana]	PME31_ARATH	Pectinesterase 31, PE 31, EC 3.1.1.11 (Pectin methylesterase 31, AtPME31)	PME31 ARATH31 At3g29090 MXE2.5
GWHTBCHF036385	GWHPBCHF043297	GWHGBCHF034642	TkA06G420310	TkA06G420310	23.5	0.426498	0	0	TRUE	5.55459	5.46867	4.96362	6.91922e-07	2.02959e-06	6.06987e-07	True	GWHGBCHF034642	TkA06G420310.1	ref|XP_023771737.1|	79.412	34	10	7	0	177	278	28	61	NA	1.95e-09	59.7	uncharacterized protein LOC111920395 isoform X3 [Lactuca sativa]	B9E8M1	44.737	38	10	15	2	165	263	4	40	NA	1.7	30.8	RecName: Full=Octanoyl-[GcvH]:protein N-octanoyltransferase; AltName: Full=Octanoyl-[GcvH]:E2 amidotransferase [Macrococcus caseolyticus JCSC5402]	LIPL_MACCJ	Octanoyl-[GcvH]:protein N-octanoyltransferase, EC 2.3.1.204 (Octanoyl-[GcvH]:E2 amidotransferase)	lipL MCCL_1832
GWHTBCHF033618	GWHPBCHF039995	GWHGBCHF031865	TkA06G048800	TkA06G048800	23.33	0.423413	0	0	TRUE	5.54411	5.4582	4.94513	7.60945e-07	2.22311e-06	6.64917e-07	True	GWHGBCHF031865	TkA06G048800.1	ref|XP_023758304.2|	78.947	19	6	4	0	291	235	201	219	NA	0.000484	36.2	pentatricopeptide repeat-containing protein At3g09060 [Lactuca sativa]	Q9SS81	68.421	19	6	6	0	291	235	200	218	NA	1.3	31.6	RecName: Full=Pentatricopeptide repeat-containing protein At3g09060 [Arabidopsis thaliana]	PP221_ARATH	Pentatricopeptide repeat-containing protein At3g09060	At3g09060 MZB10.9
GWHTBCHF006376	GWHPBCHF007717	GWHGBCHF006212	TkA01G490820	TkA01G490820	23	0.417424	0	0	TRUE	5.52356	5.43765	4.90899	9.1546e-07	2.65817e-06	7.94929e-07	True	GWHGBCHF006212	TkA01G490820.1	ref|XP_023761755.1|	93.333	390	23	25	1	393	1562	22	410	NA	0	701	equilibrative nucleotide transporter 8 [Lactuca sativa]	Q84XI3	51.938	387	23	172	5	393	1553	15	387	NA	1.88e-137	407	RecName: Full=Equilibrative nucleotide transporter 8; Short=AtENT8; AltName: Full=Nucleoside transporter ENT8 [Arabidopsis thaliana]	ENT8_ARATH	Equilibrative nucleotide transporter 8, AtENT8 (Nucleoside transporter ENT8)	ETN8 At1g02630 T14P4.9
GWHTBCHF016705	GWHPBCHF019848	GWHGBCHF015862	TkA03G046640	TkA03G046640	23	0.417424	0	0	TRUE	5.52356	5.43765	4.90899	9.1546e-07	2.65817e-06	7.94929e-07	True	GWHGBCHF015862	TkA03G046640.1	ref|XP_023770772.1|	81.319	455	31	79	3	1	1350	2	455	NA	0	773	UDP-glycosyltransferase 83A1 [Lactuca sativa]	Q9SGA8	42.418	455	31	249	6	1	1338	10	460	NA	3.15e-134	399	RecName: Full=UDP-glycosyltransferase 83A1 [Arabidopsis thaliana]	U83A1_ARATH	UDP-glycosyltransferase 83A1, EC 2.4.1.-	UGT83A1 At3g02100 F1C9.11
GWHTBCHF000835	GWHPBCHF000971	GWHGBCHF000836	TkAUNG038020	TkAUNG038020	23	0.417424	0	0	TRUE	5.52356	5.43765	4.90899	9.1546e-07	2.65817e-06	7.94929e-07	True	GWHGBCHF000836	TkAUNG038020.1	ref|XP_023730533.1|	46.296	54	9	21	1	247	408	59	104	NA	0.000226	47.8	BRAP2 RING ZnF UBP domain-containing protein 1 [Lactuca sativa]	Q8C5U9	42.105	38	7	22	0	37	150	352	389	NA	0.51	34.7	RecName: Full=Ubiquilin-3 [Mus musculus]	UBQL3_MOUSE	Ubiquilin-3	Ubqln3
GWHTBCHF004592	GWHPBCHF005547	GWHGBCHF004446	TkA01G289870	TkA01G289870	15	0.272233	0	0	TRUE	5.50635	5.42044	3.96362	7.38205e-05	0.000178369	5.33468e-05	True	GWHGBCHF004446	TkA01G289870.1	ref|XP_048423829.1|	89.024	82	6	9	0	654	899	286	367	NA	5.35e-39	157	U3 small nucleolar RNA-associated protein 21 homolog [Pyrus x bretschneideri]	O14053	41.758	91	6	52	1	654	923	307	397	NA	4.51e-13	75.5	RecName: Full=U3 small nucleolar RNA-associated protein 21 homolog; Short=U3 snoRNA-associated protein 21 [Schizosaccharomyces pombe 972h-]	UTP21_SCHPO	U3 small nucleolar RNA-associated protein 21 homolog, U3 snoRNA-associated protein 21	SPCC1672.07
GWHTBCHF016087	GWHPBCHF019142	GWHGBCHF015281	TkA02G616570	TkA02G616570	15	0.272233	0	0	TRUE	5.50635	5.42044	3.96362	7.38205e-05	0.000178369	5.33468e-05	True	GWHGBCHF015281	TkA02G616570.1	ref|XP_023744695.1|	86.472	547	27	37	1	334	1863	36	582	NA	0	929	4-coumarate--CoA ligase 2 [Lactuca sativa]	P31687	71.053	532	26	114	3	370	1854	26	554	NA	0	723	RecName: Full=4-coumarate--CoA ligase 2; Short=4CL 2; AltName: Full=4-coumaroyl-CoA synthase 2; AltName: Full=Clone 4CL16 [Glycine max]	4CL2_SOYBN	4-coumarate--CoA ligase 2, 4CL 2, EC 6.2.1.12 (4-coumaroyl-CoA synthase 2) (Clone 4CL16)	NA
GWHTBCHF016088	GWHPBCHF019143	GWHGBCHF015281	TkA02G616570	TkA02G616570	15	0.272233	0	0	TRUE	5.50635	5.42044	3.96362	7.38205e-05	0.000178369	5.33468e-05	True	GWHGBCHF015281	TkA02G616570.2	ref|XP_023744695.1|	93.236	547	27	37	0	339	1979	36	582	NA	0	1025	4-coumarate--CoA ligase 2 [Lactuca sativa]	P31687	75.752	532	26	126	2	375	1970	26	554	NA	0	793	RecName: Full=4-coumarate--CoA ligase 2; Short=4CL 2; AltName: Full=4-coumaroyl-CoA synthase 2; AltName: Full=Clone 4CL16 [Glycine max]	4CL2_SOYBN	4-coumarate--CoA ligase 2, 4CL 2, EC 6.2.1.12 (4-coumaroyl-CoA synthase 2) (Clone 4CL16)	NA
GWHTBCHF016089	GWHPBCHF019144	GWHGBCHF015281	TkA02G616570	TkA02G616570	15	0.272233	0	0	TRUE	5.50635	5.42044	3.96362	7.38205e-05	0.000178369	5.33468e-05	True	GWHGBCHF015281	TkA02G616570.3	ref|XP_023744695.1|	80.98	347	22	28	2	334	1260	36	382	NA	0	530	4-coumarate--CoA ligase 2 [Lactuca sativa]	P31687	62.687	335	21	84	4	370	1260	26	357	NA	5.46e-130	390	RecName: Full=4-coumarate--CoA ligase 2; Short=4CL 2; AltName: Full=4-coumaroyl-CoA synthase 2; AltName: Full=Clone 4CL16 [Glycine max]	4CL2_SOYBN	4-coumarate--CoA ligase 2, 4CL 2, EC 6.2.1.12 (4-coumaroyl-CoA synthase 2) (Clone 4CL16)	NA
GWHTBCHF041433	GWHPBCHF049309	GWHGBCHF039480	TkA07G421650	TkA07G421650	22.5	0.408349	0	0	TRUE	5.49185	5.40594	4.85362	1.21226e-06	3.48317e-06	1.04179e-06	True	GWHGBCHF039480	TkA07G421650.1	ref|XP_009370599.2|	40	40	11	20	1	25	132	1063	1102	NA	1.4	34.7	disease resistance protein RPV1 [Pyrus x bretschneideri]	B7HFX0	41.935	31	9	18	0	175	267	129	159	NA	3.5	29.6	RecName: Full=Serine-protein kinase RsbW; AltName: Full=Anti-sigma-B factor; AltName: Full=Sigma-B negative effector RsbW [Bacillus cereus B4264]	RSBW_BACC4	Serine-protein kinase RsbW, EC 2.7.11.1 (Anti-sigma-B factor) (Sigma-B negative effector RsbW)	rsbW BCB4264_A1032
GWHTBCHF017411	GWHPBCHF020677	GWHGBCHF016542	TkA03G127630	TkA03G127630	3329	60.4176	75	1.46773	TRUE	5.47205	5.38614	59.0243	0	0	0	True	GWHGBCHF016542	TkA03G127630.1	ref|XP_023741569.1|	87.023	131	15	17	0	133	525	1	131	NA	1.41e-67	212	uncharacterized protein LOC111889662 [Lactuca sativa]	NA	NA	NA	NA	NA	NA	NA	NA	NA	NA	NA	NA	NA	NA	NA	NA	NA
GWHTBCHF032726	GWHPBCHF038948	GWHGBCHF031081	TkA06G011740	TkA06G011740	44	0.79855	1	0.0195697	TRUE	5.45943	5.37352	6.78467	1.16354e-11	4.69833e-11	1.40524e-11	True	GWHGBCHF031081	TkA06G011740.1	ref|XP_024994799.1|	86.42	81	11	7	1	161	391	1	81	NA	1.54e-41	148	heat stress transcription factor B-2b [Cynara cardunculus var. scolymus]	Q6Z9C8	76.471	68	9	16	0	191	394	39	106	NA	2.87e-32	124	RecName: Full=Heat stress transcription factor B-2b; AltName: Full=Heat stress transcription factor 2; Short=rHsf2; AltName: Full=Heat stress transcription factor 21; Short=OsHsf-21 [Oryza sativa Japonica Group]	HFB2B_ORYSJ	Heat stress transcription factor B-2b (Heat stress transcription factor 2, rHsf2) (Heat stress transcription factor 21, OsHsf-21)	HSFB2B HSF2 HSF21 Os08g0546800 LOC_Os08g43334 OJ1323_A06.29 P0544G09.1
GWHTBCHF032973	GWHPBCHF039236	GWHGBCHF031311	TkA06G023090	TkA06G023090	131	2.3775	3	0.0587091	TRUE	5.44846	5.36255	11.7051	1.19984e-31	9.89059e-31	2.95821e-31	True	GWHGBCHF031311	TkA06G023090.1	ref|XP_023741830.1|	65.269	167	33	20	2	1	387	1	167	NA	1.44e-34	123	uncharacterized serine-rich protein C215.13 [Lactuca sativa]	P24100	40.741	27	7	16	0	89	9	179	205	NA	8.4	29.6	RecName: Full=Cyclin-dependent kinase A-1; Short=CDKA;1; AltName: Full=Cell division control protein 2 homolog A; Short=CDC2aAt [Arabidopsis thaliana]	CDKA1_ARATH	Cyclin-dependent kinase A-1, CDKA;1, EC 2.7.11.22, EC 2.7.11.23 (Cell division control protein 2 homolog A, CDC2aAt)	CDKA-1 CDC2 CDC2A At3g48750 T21J18.20
GWHTBCHF003498	GWHPBCHF004195	GWHGBCHF003326	TkA01G115060	TkA01G115060	21.83	0.39619	0	0	TRUE	5.44824	5.36233	4.77822	1.76856e-06	5.01176e-06	1.49892e-06	True	GWHGBCHF003326	TkA01G115060.1	ref|XP_023763642.1|	56.571	350	24	151	1	7	1053	287	636	NA	2.61e-137	425	uncharacterized protein LOC111912139 [Lactuca sativa]	Q1LTU2	24.215	223	14	128	9	85	696	3	203	NA	0.31	37.4	RecName: Full=Glycine--tRNA ligase beta subunit; AltName: Full=Glycyl-tRNA synthetase beta subunit; Short=GlyRS [Baumannia cicadellinicola str. Hc (Homalodisca coagulata)]	SYGB_BAUCH	Glycine--tRNA ligase beta subunit, EC 6.1.1.14 (Glycyl-tRNA synthetase beta subunit, GlyRS)	glyS BCI_0160
GWHTBCHF042420	GWHPBCHF050469	GWHGBCHF040406	TkA08G038760	TkA08G038760	14.33	0.260073	0	0	TRUE	5.44043	5.35451	3.87094	0.000108415	0.000256722	7.67841e-05	True	GWHGBCHF040406	TkA08G038760.1	ref|XP_008776853.2|	27.083	96	8	60	2	943	680	4	97	NA	5.9	36.2	uncharacterized protein LOC103696910 [Phoenix dactylifera]	A1JRB5	26.19	84	7	51	3	325	576	120	192	NA	0.4	35.8	RecName: Full=Probable septum site-determining protein MinC [Yersinia enterocolitica subsp. enterocolitica 8081]	MINC_YERE8	Probable septum site-determining protein MinC	minC YE2371
GWHTBCHF036963	GWHPBCHF043996	GWHGBCHF035197	TkA07G002820	TkA07G002820	21.5	0.390201	0	0	TRUE	5.42626	5.34035	4.74055	2.1314e-06	6.00332e-06	1.79547e-06	True	GWHGBCHF035197	TkA07G002820.1	ref|XP_006339613.1|	57.522	452	19	182	5	29	1369	26	472	NA	0	479	PREDICTED: ferric reduction oxidase 2-like [Solanum tuberosum]	P92949	64.754	122	5	43	0	1013	1378	355	476	NA	9.3e-95	152	RecName: Full=Ferric reduction oxidase 2; Short=AtFRO2; AltName: Full=Ferric-chelate reductase 2; AltName: Full=Protein FERRIC CHELATE REDUCTASE DEFECTIVE 1 [Arabidopsis thaliana]	FRO2_ARATH	Ferric reduction oxidase 2, AtFRO2, EC 1.16.1.7 (Ferric-chelate reductase 2) (Protein FERRIC CHELATE REDUCTASE DEFECTIVE 1)	FRO2 FRD1 At1g01580 F22L4.12
GWHTBCHF019705	GWHPBCHF023481	GWHGBCHF018843	TkA03G429930	TkA03G429930	21.33	0.387115	0	0	TRUE	5.41481	5.3289	4.721	2.34684e-06	6.58378e-06	1.96917e-06	True	GWHGBCHF018843	TkA03G429930.1	ref|XP_023761460.1|	52.336	107	9	46	2	220	537	66	168	NA	2.6e-28	120	protein FAR1-RELATED SEQUENCE 5-like [Lactuca sativa]	Q09WY5	32.432	74	6	47	2	703	915	172	245	NA	0.47	36.2	RecName: Full=DNA-directed RNA polymerase subunit alpha; Short=PEP; AltName: Full=Plastid-encoded RNA polymerase subunit alpha; Short=RNA polymerase subunit alpha [Morus indica]	RPOA_MORIN	DNA-directed RNA polymerase subunit alpha, PEP, EC 2.7.7.6 (Plastid-encoded RNA polymerase subunit alpha, RNA polymerase subunit alpha)	rpoA MoinCp053
GWHTBCHF046282	GWHPBCHF055101	GWHGBCHF044047	TkA08G253290	TkA08G253290	12816.8	232.61	301.5	5.90027	TRUE	5.40973	5.32382	115.72	0	0	0	True	GWHGBCHF044047	TkA08G253290.1	ref|XP_023767293.1|	83.621	116	19	17	1	106	447	1	116	NA	2.65e-49	162	non-specific lipid-transfer protein [Lactuca sativa]	Q39950	74.227	97	16	23	1	163	447	20	116	NA	7.54e-45	147	RecName: Full=Non-specific lipid-transfer protein; Short=LTP; Short=NsLTP; AltName: Full=SDI-9; Flags: Precursor [Helianthus annuus]	NLTP_HELAN	Non-specific lipid-transfer protein, LTP, NsLTP (SDI-9)	NA
GWHTBCHF046283	GWHPBCHF055102	GWHGBCHF044047	TkA08G253290	TkA08G253290	12816.8	232.61	301.5	5.90027	TRUE	5.40973	5.32382	115.72	0	0	0	True	GWHGBCHF044047	TkA08G253290.2	ref|XP_023767293.1|	83.621	116	15	17	1	106	447	1	116	NA	1.2e-48	162	non-specific lipid-transfer protein [Lactuca sativa]	Q39950	74.227	97	13	23	1	163	447	20	116	NA	3.27e-44	147	RecName: Full=Non-specific lipid-transfer protein; Short=LTP; Short=NsLTP; AltName: Full=SDI-9; Flags: Precursor [Helianthus annuus]	NLTP_HELAN	Non-specific lipid-transfer protein, LTP, NsLTP (SDI-9)	NA
GWHTBCHF019317	GWHPBCHF023016	GWHGBCHF018473	TkA03G398780	TkA03G398780	885	16.0617	21	0.410964	TRUE	5.39722	5.3113	30.4018	5.20277e-203	2.18917e-201	6.54766e-202	True	GWHGBCHF018473	TkA03G398780.1	ref|XP_023730158.1|	67.2	125	27	32	2	25	372	9	133	NA	3.28e-51	166	RING-H2 finger protein ATL79 [Lactuca sativa]	Q9FGJ6	36.364	99	19	46	3	40	291	56	152	NA	6.29e-13	65.5	RecName: Full=RING-H2 finger protein ATL79; AltName: Full=RING-type E3 ubiquitin transferase ATL79; Flags: Precursor [Arabidopsis thaliana]	ATL79_ARATH	RING-H2 finger protein ATL79, EC 2.3.2.27 (RING-type E3 ubiquitin transferase ATL79)	ATL79 At5g47610 MNJ7.20
GWHTBCHF008882	GWHPBCHF010671	GWHGBCHF008602	TkA02G021220	TkA02G021220	21	0.381126	0	0	TRUE	5.39232	5.3064	4.68279	2.83002e-06	7.88298e-06	2.35754e-06	True	GWHGBCHF008602	TkA02G021220.1	ref|XP_023756431.1|	70	50	5	13	1	127	276	1	48	NA	7.68e-10	63.5	protein TsetseEP [Lactuca sativa]	Q8LGN1	43.902	41	4	21	1	779	657	528	566	NA	6.8	32.3	RecName: Full=Glutamate receptor 1.4; AltName: Full=Ligand-gated ion channel 1.4; Flags: Precursor [Arabidopsis thaliana]	GLR14_ARATH	Glutamate receptor 1.4 (Ligand-gated ion channel 1.4)	GLR1.4 At3g07520 F21O3.23
GWHTBCHF012653	GWHPBCHF015117	GWHGBCHF012119	TkA02G418380	TkA02G418380	21	0.381126	0	0	TRUE	5.39232	5.3064	4.68279	2.83002e-06	7.88298e-06	2.35754e-06	True	GWHGBCHF012119	TkA02G418380.1	ref|XP_023739737.1|	92.737	358	23	25	1	238	1311	10	366	NA	0	689	probable aldo-keto reductase 4 [Lactuca sativa]	Q93ZN2	75.219	343	22	85	0	283	1311	2	344	NA	0	552	RecName: Full=Probable aldo-keto reductase 4 [Arabidopsis thaliana]	ALKR4_ARATH	Probable aldo-keto reductase 4, EC 1.1.1.-	At1g60710 F8A5.23
GWHTBCHF006042	GWHPBCHF007317	GWHGBCHF005870	TkA01G462240	TkA01G462240	42	0.762252	1	0.0195697	TRUE	5.39232	5.3064	6.62246	3.5327e-11	1.38851e-10	4.15263e-11	True	GWHGBCHF005870	TkA01G462240.1	ref|XP_024979797.1|	70.35	371	24	88	8	176	1261	1	358	NA	2.17e-130	388	protein IQ-DOMAIN 14-like [Cynara cardunculus var. scolymus]	Q9SD11	61.765	68	5	26	0	473	676	33	100	NA	7.75e-06	48.1	RecName: Full=Protein IQ-DOMAIN 20; Short=AtIQD20 [Arabidopsis thaliana]	IQD20_ARATH	Protein IQ-DOMAIN 20, AtIQD20	IQD20 At3g51380 F26O13.20
GWHTBCHF043582	GWHPBCHF051854	GWHGBCHF041488	TkA08G097770	TkA08G097770	146.5	2.65881	3.5	0.068494	TRUE	5.3874	5.30149	12.3675	3.91953e-35	3.50857e-34	1.04939e-34	True	GWHGBCHF041488	TkA08G097770.1	ref|XP_023762568.1|	92.857	196	19	14	0	210	797	1	196	NA	2.38e-129	374	floral homeotic protein PMADS 2 [Lactuca sativa]	Q07474	64.623	212	19	59	2	210	797	1	212	NA	4.74e-90	271	RecName: Full=Floral homeotic protein PMADS 2 [Petunia x hybrida]	MADS2_PETHY	Floral homeotic protein PMADS 2	PMADS2
GWHTBCHF043583	GWHPBCHF051855	GWHGBCHF041488	TkA08G097770	TkA08G097770	146.5	2.65881	3.5	0.068494	TRUE	5.3874	5.30149	12.3675	3.91953e-35	3.50857e-34	1.04939e-34	True	GWHGBCHF041488	TkA08G097770.2	ref|XP_023762568.1|	94.631	149	13	8	0	210	656	1	149	NA	3.52e-95	288	floral homeotic protein PMADS 2 [Lactuca sativa]	Q03378	67.785	149	13	48	0	210	656	1	149	NA	1.28e-69	220	RecName: Full=Floral homeotic protein GLOBOSA [Antirrhinum majus]	GLOB_ANTMA	Floral homeotic protein GLOBOSA	GLO
GWHTBCHF018798	GWHPBCHF022405	GWHGBCHF017968	TkA03G356890	TkA03G356890	95.33	1.73013	2.33	0.0455974	TRUE	5.35453	5.26861	9.97125	2.03651e-23	1.32418e-22	3.96055e-23	True	GWHGBCHF017968	TkA03G356890.1	ref|XP_043615658.1|	39.394	66	5	9	1	14	118	254	319	NA	0.006	44.7	putative E3 ubiquitin-protein ligase LIN-1 [Erigeron canadensis]	D1FP57	88.235	17	2	2	0	50	100	284	300	NA	0.34	35.8	RecName: Full=Putative E3 ubiquitin-protein ligase LIN-2; Short=LjLIN; AltName: Full=RING-type E3 ubiquitin transferase LIN-2 [Lotus japonicus]	LIN2_LOTJA	Putative E3 ubiquitin-protein ligase LIN-2, LjLIN, EC 2.3.2.27 (RING-type E3 ubiquitin transferase LIN-2)	LIN
GWHTBCHF009811	GWHPBCHF011777	GWHGBCHF009464	TkA02G099700	TkA02G099700	20	0.362977	0	0	TRUE	5.32193	5.23601	4.56465	5.00327e-06	1.36353e-05	4.07822e-06	True	GWHGBCHF009464	TkA02G099700.1	ref|XP_023750853.2|	30.151	199	19	95	5	433	990	1	168	NA	2.45e-13	77.8	uncharacterized protein LOC111899218 [Lactuca sativa]	Q9D8C4	46.667	30	3	16	0	433	522	21	50	NA	6.4	32	RecName: Full=Interferon-induced 35 kDa protein homolog; Short=IFP 35; Short=Ifi-35 [Mus musculus]	IN35_MOUSE	Interferon-induced 35 kDa protein homolog, IFP 35, Ifi-35	Ifi35 Ifp35
GWHTBCHF034727	GWHPBCHF041293	GWHGBCHF032920	TkA06G124290	TkA06G124290	3236	58.7297	82	1.60472	TRUE	5.30244	5.21653	58.0426	0	0	0	True	GWHGBCHF032920	TkA06G124290.1	ref|XP_023765540.1|	70.339	118	25	31	3	1	354	1	114	NA	3.83e-28	107	dehydrin DHN1 [Lactuca sativa]	P28640	55.882	34	7	13	1	1	102	1	32	NA	0.000242	43.1	RecName: Full=Dehydrin DHN2 [Pisum sativum]	DHN2_PEA	Dehydrin DHN2	DHN2
GWHTBCHF005729	GWHPBCHF006937	GWHGBCHF005574	TkA01G439670	TkA01G439670	13	0.235935	0	0	TRUE	5.2999	5.21399	3.67867	0.000234452	0.000532927	0.000159395	True	GWHGBCHF005574	TkA01G439670.1	ref|XP_024990663.1|	82.796	93	15	16	0	355	633	122	214	NA	1.6e-49	167	Down syndrome critical region protein 3 homolog isoform X2 [Cynara cardunculus var. scolymus]	Q5RF33	41.584	101	16	59	0	331	633	175	275	NA	7.32e-21	91.3	RecName: Full=Vacuolar protein sorting-associated protein 26C; AltName: Full=Down syndrome critical region protein 3 homolog [Pongo abelii]	VP26C_PONAB	Vacuolar protein sorting-associated protein 26C (Down syndrome critical region protein 3 homolog)	VPS26C DSCR3
GWHTBCHF014227	GWHPBCHF016963	GWHGBCHF013578	TkA02G510140	TkA02G510140	3459	62.7769	88	1.72213	TRUE	5.29671	5.21079	60.0028	0	0	0	True	GWHGBCHF013578	TkA02G510140.1	ref|XP_023741181.1|	92	300	15	22	2	630	1523	1	300	NA	1.3e-180	521	uncharacterized protein LOC111889274 [Lactuca sativa]	O50533	26.19	126	6	81	5	1080	1445	224	341	NA	0.49	37	RecName: Full=Coproporphyrin III ferrochelatase [Streptomyces coelicolor A3(2)]	CPFC_STRCO	Coproporphyrin III ferrochelatase, EC 4.99.1.9	cpfC hemH SCO5859 SC9B10.26
GWHTBCHF023748	GWHPBCHF028238	GWHGBCHF022604	TkA04G060040	TkA04G060040	1956.17	35.5023	50.5	0.98827	TRUE	5.2756	5.18969	45.105	0	0	0	True	GWHGBCHF022604	TkA04G060040.1	ref|XP_023731571.1|	91.25	80	18	7	0	195	434	418	497	NA	7.77e-69	164	magnesium-chelatase subunit ChlH, chloroplastic [Lactuca sativa]	Q10M50	73.451	113	26	24	2	96	434	391	497	NA	9.02e-47	164	RecName: Full=Magnesium-chelatase subunit ChlH, chloroplastic; Short=Mg-chelatase subunit H; AltName: Full=Mg-protoporphyrin IX chelatase subunit ChlH; Flags: Precursor [Oryza sativa Japonica Group]	CHLH_ORYSJ	Magnesium-chelatase subunit ChlH, chloroplastic, Mg-chelatase subunit H, EC 6.6.1.1 (Mg-protoporphyrin IX chelatase subunit ChlH)	CHLH Os03g0323200 LOC_Os03g20700
GWHTBCHF046006	GWHPBCHF054769	GWHGBCHF043776	TkA08G234470	TkA08G234470	128.67	2.33521	3.33	0.0651671	TRUE	5.27201	5.1861	11.5672	6.04322e-31	4.88175e-30	1.4601e-30	True	GWHGBCHF043776	TkA08G234470.1	ref|XP_043615658.1|	39.394	66	5	9	1	14	118	254	319	NA	0.006	44.7	putative E3 ubiquitin-protein ligase LIN-1 [Erigeron canadensis]	D1FP57	88.235	17	2	2	0	50	100	284	300	NA	0.34	35.8	RecName: Full=Putative E3 ubiquitin-protein ligase LIN-2; Short=LjLIN; AltName: Full=RING-type E3 ubiquitin transferase LIN-2 [Lotus japonicus]	LIN2_LOTJA	Putative E3 ubiquitin-protein ligase LIN-2, LjLIN, EC 2.3.2.27 (RING-type E3 ubiquitin transferase LIN-2)	LIN
GWHTBCHF044173	GWHPBCHF052571	GWHGBCHF042039	TkA08G125310	TkA08G125310	19.17	0.347914	0	0	TRUE	5.26078	5.17486	4.46379	8.05226e-06	2.15571e-05	6.44761e-06	True	GWHGBCHF042039	TkA08G125310.1	ref|XP_027188131.1|	29.487	78	20	47	1	265	56	485	562	NA	4	33.5	uncharacterized protein LOC101513137 [Cicer arietinum]	B2GCE0	24.561	57	17	43	0	49	219	496	552	NA	4.3	30	RecName: Full=Urocanate reductase [Lactobacillus fermentum IFO 3956]	URDA_LIMF3	Urocanate reductase, EC 1.3.99.33	urdA LAF_0986
GWHTBCHF026316	GWHPBCHF031296	GWHGBCHF025081	TkA04G330400	TkA04G330400	1418.25	25.7396	37	0.724079	TRUE	5.26044	5.17453	38.3943	0	0	0	True	GWHGBCHF025081	TkA04G330400.1	ref|XP_023756347.1|	90.504	337	24	28	2	158	1156	1	337	NA	0	618	NAC domain-containing protein JA2L [Lactuca sativa]	A0A3Q7HH64	64.225	355	24	104	5	158	1156	1	354	NA	1.02e-150	436	RecName: Full=NAC domain-containing protein JA2L; AltName: Full=Protein JASMONIC ACID 2-LIKE; Short=Protein JA2-LIKE [Solanum lycopersicum]	JA2L_SOLLC	NAC domain-containing protein JA2L (Protein JASMONIC ACID 2-LIKE, Protein JA2-LIKE)	JA2L Solyc07g063410
GWHTBCHF009353	GWHPBCHF011230	GWHGBCHF009044	TkA02G065710	TkA02G065710	19	0.344828	0	0	TRUE	5.24793	5.16201	4.4428	8.87957e-06	2.365e-05	7.07296e-06	True	GWHGBCHF009044	TkA02G065710.1	ref|XP_023760631.1|	83.473	478	33	41	1	1	1320	57	534	NA	0	798	berberine bridge enzyme-like 8 [Lactuca sativa]	Q8GTB6	44.536	485	33	212	7	13	1314	60	538	NA	2.63e-131	392	RecName: Full=Tetrahydrocannabinolic acid synthase; Short=THCAS; AltName: Full=Delta(1)-tetrahydrocannabinolic acid synthase; AltName: Full=THCA synthase; Flags: Precursor [Cannabis sativa]	THCAS_CANSA	Tetrahydrocannabinolic acid synthase, THCA synthase, EC 1.21.3.7 (Delta(1)-tetrahydrocannabinolic acid synthase)	THCAS
GWHTBCHF021024	GWHPBCHF025021	GWHGBCHF020055	TkA03G522760	TkA03G522760	19	0.344828	0	0	TRUE	5.24793	5.16201	4.4428	8.87957e-06	2.365e-05	7.07296e-06	True	GWHGBCHF020055	TkA03G522760.1	ref|XP_039054183.1|	29.87	77	21	54	0	41	271	337	413	NA	0.86	35.4	floral homeotic protein APETALA 2-like isoform X2 [Hibiscus syriacus]	C4KGQ2	32	75	20	50	1	47	271	146	219	NA	0.18	34.3	RecName: Full=DNA primase small subunit PriS [Sulfolobus islandicus M.16.4]	PRIS_SULIK	DNA primase small subunit PriS, EC 2.7.7.-	priS priA M164_1162
GWHTBCHF045014	GWHPBCHF053585	GWHGBCHF042830	TkA08G168150	TkA08G168150	19	0.344828	0	0	TRUE	5.24793	5.16201	4.4428	8.87957e-06	2.365e-05	7.07296e-06	True	GWHGBCHF042830	TkA08G168150.1	ref|XP_023763482.1|	77.955	313	33	62	4	16	954	290	595	NA	6.23e-158	460	serine/threonine-protein kinase WNK1, partial [Lactuca sativa]	Q9C9U5	63.592	206	22	75	0	337	954	740	945	NA	8.2e-85	278	RecName: Full=Probable serine/threonine-protein kinase SIS8; AltName: Full=MAPKK kinase SIS8; AltName: Full=Protein SUGAR INSENSITIVE 8 [Arabidopsis thaliana]	SIS8_ARATH	Probable serine/threonine-protein kinase SIS8, EC 2.7.11.1 (MAPKK kinase SIS8) (Protein SUGAR INSENSITIVE 8)	SIS8 AT6 At1g73660 F25P22.8
GWHTBCHF006697	GWHPBCHF008092	GWHGBCHF006510	TkA01G515300	TkA01G515300	38	0.689657	1	0.0195697	TRUE	5.24793	5.16201	6.28307	3.31955e-10	1.23539e-09	3.69496e-10	True	GWHGBCHF006510	TkA01G515300.1	ref|XP_023763952.1|	79.646	226	23	42	3	113	787	1	223	NA	5.26e-118	345	probable glutathione S-transferase [Lactuca sativa]	P49332	63.514	222	22	77	3	122	784	3	221	NA	1.5e-91	275	RecName: Full=Probable glutathione S-transferase parC; AltName: Full=Auxin-regulated protein parC [Nicotiana tabacum]	GSTXC_TOBAC	Probable glutathione S-transferase parC, EC 2.5.1.18 (Auxin-regulated protein parC)	PARC
GWHTBCHF028379	GWHPBCHF033727	GWHGBCHF026996	TkA05G003850	TkA05G003850	930.5	16.8875	25	0.489243	TRUE	5.21801	5.13209	31.0718	5.79732e-212	2.58116e-210	7.72008e-211	True	GWHGBCHF026996	TkA05G003850.1	ref|XP_023740647.1|	90.648	802	19	74	1	166	2571	10	810	NA	0	1520	sucrose synthase 2 [Lactuca sativa]	O24301	78.788	792	19	166	2	184	2556	17	807	NA	0	1328	RecName: Full=Sucrose synthase 2; AltName: Full=Sucrose-UDP glucosyltransferase 2 [Pisum sativum]	SUS2_PEA	Sucrose synthase 2, EC 2.4.1.13 (Sucrose-UDP glucosyltransferase 2)	SUS2
GWHTBCHF011886	GWHPBCHF014237	GWHGBCHF011409	TkA02G366160	TkA02G366160	223	4.0472	6	0.117418	TRUE	5.21594	5.13002	15.2104	3.01754e-52	3.70919e-51	1.1094e-51	True	GWHGBCHF011409	TkA02G366160.1	ref|XP_023772059.1|	91.739	230	21	19	0	87	776	1	230	NA	3.7e-145	415	cytokinin riboside 5'-monophosphate phosphoribohydrolase LOG7 [Lactuca sativa]	Q8GW29	77.033	209	19	48	0	147	773	6	214	NA	6.93e-106	312	RecName: Full=Cytokinin riboside 5'-monophosphate phosphoribohydrolase LOG7; AltName: Full=Protein LONELY GUY 7 [Arabidopsis thaliana]	LOG7_ARATH	Cytokinin riboside 5'-monophosphate phosphoribohydrolase LOG7, EC 3.2.2.n1 (Protein LONELY GUY 7)	LOG7 At5g06300 MHF15.18
GWHTBCHF016838	GWHPBCHF020007	GWHGBCHF015990	TkA03G064930	TkA03G064930	12.17	0.220872	0	0	TRUE	5.20472	5.11881	3.55244	0.00038168	0.000844983	0.00025272	True	GWHGBCHF015990	TkA03G064930.1	ref|XP_023769852.1|	78.295	129	20	23	1	112	498	1	124	NA	6.97e-69	218	probable esterase KAI2 [Lactuca sativa]	Q9SZU7	68.254	126	20	35	1	121	498	3	123	NA	1.06e-61	196	RecName: Full=Probable esterase KAI2; AltName: Full=Protein DWARF-14-like; Short=Protein D14-like; AltName: Full=Protein HYPOSENSITIVE TO LIGHT; AltName: Full=Protein KARRIKIN INSENSITIVE 2 [Arabidopsis thaliana]	KAI2_ARATH	Probable esterase KAI2 (Protein DWARF-14-like, Protein D14-like) (Protein HYPOSENSITIVE TO LIGHT) (Protein KARRIKIN INSENSITIVE 2)	KAI2 D14L HTL At4g37470 F6G17.120
GWHTBCHF047346	GWHPBCHF056389	GWHGBCHF045146	TkA08G430760	TkA08G430760	12.17	0.220872	0	0	TRUE	5.20472	5.11881	3.55244	0.00038168	0.000844983	0.00025272	True	GWHGBCHF045146	TkA08G430760.1	ref|XP_023749115.1|	86.636	217	14	26	2	178	828	15	228	NA	8.11e-131	399	chitin elicitor receptor kinase 1 isoform X1 [Lactuca sativa]	A8R7E6	45.32	203	13	102	2	229	810	11	213	NA	3.23e-47	176	RecName: Full=Chitin elicitor receptor kinase 1; Short=AtCERK1; AltName: Full=LysM domain receptor-like kinase 1; Short=LysM RLK1; Short=LysM-containing receptor-like kinase 1; Flags: Precursor [Arabidopsis thaliana]	CERK1_ARATH	Chitin elicitor receptor kinase 1, AtCERK1, EC 2.7.11.1 (LysM domain receptor-like kinase 1, LysM RLK1, LysM-containing receptor-like kinase 1)	CERK1 LYK1 RLK1 At3g21630 MIL23.20
GWHTBCHF009375	GWHPBCHF011252	GWHGBCHF009063	TkA02G067910	TkA02G067910	18.33	0.332669	0	0	TRUE	5.19613	5.11022	4.35893	1.30702e-05	3.4237e-05	1.02401e-05	True	GWHGBCHF009063	TkA02G067910.1	ref|XP_043617341.1|	44.444	54	14	23	2	202	354	362	411	NA	0.001	43.9	la-related protein 1C-like [Erigeron canadensis]	Q940X9	66.667	18	5	6	0	301	354	305	322	NA	0.19	34.3	RecName: Full=La-related protein 1A; Short=AtLARP1a [Arabidopsis thaliana]	LRP1A_ARATH	La-related protein 1A, AtLARP1a	LARP1A At5g21160 T10F18.190
GWHTBCHF041486	GWHPBCHF049368	GWHGBCHF039536	TkA07G424060	TkA07G424060	1209	21.942	33	0.6458	TRUE	5.1952	5.10929	35.4	1.70692e-274	9.59385e-273	2.86946e-273	True	GWHGBCHF039536	TkA07G424060.1	ref|XP_023752355.1|	82.558	688	33	86	3	1	1968	1	686	NA	0	1132	U-box domain-containing protein 19 [Lactuca sativa]	O80742	38.981	667	32	361	10	22	1905	8	667	NA	2.89e-145	441	RecName: Full=U-box domain-containing protein 19; AltName: Full=Plant U-box protein 19; AltName: Full=RING-type E3 ubiquitin transferase PUB19 [Arabidopsis thaliana]	PUB19_ARATH	U-box domain-containing protein 19, EC 2.3.2.27 (Plant U-box protein 19) (RING-type E3 ubiquitin transferase PUB19)	PUB19 At1g60190 T13D8.8
GWHTBCHF024844	GWHPBCHF029550	GWHGBCHF023628	TkA04G135640	TkA04G135640	36.5	0.662434	1	0.0195697	TRUE	5.18982	5.10391	6.15011	7.74284e-10	2.81618e-09	8.42301e-10	True	GWHGBCHF023628	TkA04G135640.1	ref|XP_023753236.1|	76.695	236	33	29	4	1	654	2	229	NA	5.52e-96	285	ethylene-responsive transcription factor 2 [Lactuca sativa]	Q40479	65.385	208	30	59	3	64	657	13	217	NA	2.52e-69	214	RecName: Full=Ethylene-responsive transcription factor 2; Short=NtERF2; AltName: Full=Ethylene-responsive element-binding factor 2; Short=EREBP-2 [Nicotiana tabacum]	ERF2_TOBAC	Ethylene-responsive transcription factor 2, NtERF2 (Ethylene-responsive element-binding factor 2, EREBP-2)	ERF2 ERF-2
GWHTBCHF028996	GWHPBCHF034475	GWHGBCHF027552	TkA05G046050	TkA05G046050	146	2.64973	4	0.0782788	TRUE	5.18982	5.10391	12.3002	9.03209e-35	8.0148e-34	2.39718e-34	True	GWHGBCHF027552	TkA05G046050.1	ref|XP_042753531.1|	73.469	196	21	52	0	56	643	2	197	NA	5.09e-102	304	protein LURP-one-related 10 isoform X1 [Lactuca sativa]	Q9LZX1	37.209	215	21	118	4	56	652	1	214	NA	1.3e-49	167	RecName: Full=Protein LURP-one-related 15 [Arabidopsis thaliana]	LOR15_ARATH	Protein LURP-one-related 15	At5g01750 T20L15.20
GWHTBCHF018134	GWHPBCHF021589	GWHGBCHF017306	TkA03G268720	TkA03G268720	18.17	0.329765	0	0	TRUE	5.18349	5.09757	4.33862	1.43382e-05	3.73809e-05	1.11799e-05	True	GWHGBCHF017306	TkA03G268720.1	NA	NA	NA	NA	NA	NA	NA	NA	NA	NA	NA	NA	NA	NA	NA	NA	NA	NA	NA	NA	NA	NA	NA	NA	NA	NA	NA	NA	NA	NA	NA
GWHTBCHF044021	GWHPBCHF052387	GWHGBCHF041892	TkA08G115980	TkA08G115980	18.17	0.329765	0	0	TRUE	5.18349	5.09757	4.33862	1.43382e-05	3.73809e-05	1.11799e-05	True	GWHGBCHF041892	TkA08G115980.1	ref|XP_042752964.1|	55.2	125	25	46	1	76	450	68	182	NA	7.91e-38	135	uncharacterized protein LOC111879284 [Lactuca sativa]	Q9X1A5	35.417	48	9	27	2	169	300	138	185	NA	2.6	32	RecName: Full=Glucose-6-phosphate isomerase; Short=GPI; AltName: Full=Phosphoglucose isomerase; Short=PGI; AltName: Full=Phosphohexose isomerase; Short=PHI [Thermotoga maritima MSB8]	G6PI_THEMA	Glucose-6-phosphate isomerase, GPI, EC 5.3.1.9 (Phosphoglucose isomerase, PGI) (Phosphohexose isomerase, PHI) (TmPGI)	pgi TM_1385
GWHTBCHF035363	GWHPBCHF042067	GWHGBCHF033582	TkA06G196740	TkA06G196740	18.07	0.32795	0	0	TRUE	5.17552	5.08961	4.32587	1.51932e-05	3.94506e-05	1.17994e-05	True	GWHGBCHF033582	TkA06G196740.1	ref|XP_043617341.1|	44.444	54	14	23	2	202	354	362	411	NA	0.001	43.9	la-related protein 1C-like [Erigeron canadensis]	Q940X9	66.667	18	5	6	0	301	354	305	322	NA	0.19	34.3	RecName: Full=La-related protein 1A; Short=AtLARP1a [Arabidopsis thaliana]	LRP1A_ARATH	La-related protein 1A, AtLARP1a	LARP1A At5g21160 T10F18.190
GWHTBCHF011304	GWHPBCHF013548	GWHGBCHF010874	TkA02G312770	TkA02G312770	18	0.32668	0	0	TRUE	5.16993	5.08401	4.31692	1.58223e-05	4.09988e-05	1.22599e-05	True	GWHGBCHF010874	TkA02G312770.1	ref|XP_023759567.1|	84.722	144	19	21	1	27	455	1	144	NA	5.81e-84	253	EG45-like domain containing protein 2 [Lactuca sativa]	Q9ZP41	35.075	134	17	68	6	69	452	10	130	NA	1.18e-12	66.2	RecName: Full=EG45-like domain containing protein; AltName: Full=Blight-associated protein p12; AltName: Full=Plant natriuretic peptide; Short=PNP; Flags: Precursor [Citrus jambhiri]	EGC_CITJA	EG45-like domain containing protein (Blight-associated protein p12) (Plant natriuretic peptide, PNP)	CjBAp12
GWHTBCHF016138	GWHPBCHF019203	GWHGBCHF015326	TkA03G005110	TkA03G005110	18	0.32668	0	0	TRUE	5.16993	5.08401	4.31692	1.58223e-05	4.09988e-05	1.22599e-05	True	GWHGBCHF015326	TkA03G005110.1	ref|XP_023759845.1|	50.345	145	16	68	3	77	508	3	144	NA	8.78e-27	109	NEDD8-conjugating enzyme Ubc12 [Lactuca sativa]	Q9ZU75	47.222	144	15	74	2	80	508	4	146	NA	2.28e-26	105	RecName: Full=Probable NEDD8-conjugating enzyme Ubc12-like; AltName: Full=RUB1 carrier protein 2; AltName: Full=RUB1-conjugating enzyme 2 [Arabidopsis thaliana]	UB12L_ARATH	Probable NEDD8-conjugating enzyme Ubc12-like, EC 2.3.2.- (RUB1 carrier protein 2) (RUB1-conjugating enzyme 2)	RCE2 At2g18600 F24H14.5
GWHTBCHF023658	GWHPBCHF028124	GWHGBCHF022514	TkA04G054600	TkA04G054600	18	0.32668	0	0	TRUE	5.16993	5.08401	4.31692	1.58223e-05	4.09988e-05	1.22599e-05	True	GWHGBCHF022514	TkA04G054600.1	ref|XP_023730894.1|	88.439	173	33	3	4	1	471	38	209	NA	2.75e-95	280	uncharacterized protein LOC111878615 [Lactuca sativa]	A7I3Z5	25	116	24	77	3	109	450	150	257	NA	3.4	31.6	RecName: Full=Polyphosphate kinase; AltName: Full=ATP-polyphosphate phosphotransferase; AltName: Full=Polyphosphoric acid kinase [Campylobacter hominis ATCC BAA-381]	PPK1_CAMHC	Polyphosphate kinase, EC 2.7.4.1 (ATP-polyphosphate phosphotransferase) (Polyphosphoric acid kinase)	ppk CHAB381_1724
GWHTBCHF033587	GWHPBCHF039960	GWHGBCHF031834	TkA06G047710	TkA06G047710	18	0.32668	0	0	TRUE	5.16993	5.08401	4.31692	1.58223e-05	4.09988e-05	1.22599e-05	True	GWHGBCHF031834	TkA06G047710.1	ref|XP_023736499.1|	73.871	310	33	49	2	1	834	1	310	NA	7.48e-145	414	uncharacterized protein LOC111884409 [Lactuca sativa]	Q9FMY4	31.56	282	30	136	11	55	816	16	268	NA	2.39e-21	94	RecName: Full=Uncharacterized protein At5g23160 [Arabidopsis thaliana]	Y5316_ARATH	Uncharacterized protein At5g23160	At5g23160 MKD15.2
GWHTBCHF034365	GWHPBCHF040858	GWHGBCHF032568	TkA06G094320	TkA06G094320	18	0.32668	0	0	TRUE	5.16993	5.08401	4.31692	1.58223e-05	4.09988e-05	1.22599e-05	True	GWHGBCHF032568	TkA06G094320.1	ref|XP_023756080.1|	88.15	481	24	41	5	285	1703	1	473	NA	0	735	transcription factor TGA2.3 [Lactuca sativa]	Q6IVC2	58.261	460	23	168	8	351	1703	28	472	NA	7.18e-146	435	RecName: Full=Transcription factor TGAL1; AltName: Full=OsNIF4; AltName: Full=bZIP transcription factor 8; Short=OsbZIP08 [Oryza sativa Japonica Group]	TGAL1_ORYSJ	Transcription factor TGAL1 (OsNIF4) (bZIP transcription factor 8, OsbZIP08)	TGAL1 TGAL2 Os01g0808100 LOC_Os01g59350
GWHTBCHF030720	GWHPBCHF036568	GWHGBCHF029274	TkA05G349440	TkA05G349440	466	8.45737	13	0.254406	TRUE	5.16375	5.07783	21.9618	6.68109e-107	1.52273e-105	4.55439e-106	True	GWHGBCHF029274	TkA05G349440.1	ref|XP_023754636.1|	89.362	282	20	24	3	201	1037	1	279	NA	0	520	NAC domain-containing protein 2 [Lactuca sativa]	K4BNG7	67.059	255	18	73	5	201	935	1	254	NA	1.91e-116	345	RecName: Full=NAC domain-containing protein 2; Short=SlNAP2 [Solanum lycopersicum]	NAP2_SOLLC	NAC domain-containing protein 2, SlNAP2	NAP2 Solyc04g005610.2.1
GWHTBCHF026317	GWHPBCHF031297	GWHGBCHF025082	TkA04G331010	TkA04G331010	1250.75	22.6997	35	0.68494	TRUE	5.15929	5.07338	35.9762	1.97375e-283	1.14725e-281	3.43135e-282	True	GWHGBCHF025082	TkA04G331010.1	ref|XP_023756347.1|	90.208	337	24	29	2	159	1157	1	337	NA	0	617	NAC domain-containing protein JA2L [Lactuca sativa]	A0A3Q7HH64	64.225	355	24	104	5	159	1157	1	354	NA	1.58e-150	435	RecName: Full=NAC domain-containing protein JA2L; AltName: Full=Protein JASMONIC ACID 2-LIKE; Short=Protein JA2-LIKE [Solanum lycopersicum]	JA2L_SOLLC	NAC domain-containing protein JA2L (Protein JASMONIC ACID 2-LIKE, Protein JA2-LIKE)	JA2L Solyc07g063410
GWHTBCHF036370	GWHPBCHF043269	GWHGBCHF034619	TkA06G417900	TkA06G417900	357	6.47914	10	0.195697	TRUE	5.15785	5.07194	19.2198	2.52925e-82	4.61717e-81	1.38097e-81	True	GWHGBCHF034619	TkA06G417900.1	ref|XP_023747167.1|	69.191	383	24	117	1	208	1356	19	400	NA	0	531	1-aminocyclopropane-1-carboxylate oxidase homolog 1 [Lactuca sativa]	Q84MB3	50.964	363	23	175	2	268	1356	6	365	NA	2.51e-128	382	RecName: Full=1-aminocyclopropane-1-carboxylate oxidase homolog 1 [Arabidopsis thaliana]	ACCH1_ARATH	1-aminocyclopropane-1-carboxylate oxidase homolog 1	At1g06620 F12K11.24 F12K11.6
GWHTBCHF042624	GWHPBCHF050722	GWHGBCHF040612	TkA08G052390	TkA08G052390	317	5.75319	9	0.176127	TRUE	5.13841	5.0525	18.1025	3.04483e-73	4.97967e-72	1.48939e-72	True	GWHGBCHF040612	TkA08G052390.1	ref|XP_023739960.1|	77.419	372	25	80	2	215	1330	1	368	NA	0	610	1-aminocyclopropane-1-carboxylate oxidase homolog 1 [Lactuca sativa]	Q84MB3	53.719	363	25	155	5	254	1330	12	365	NA	9.08e-140	409	RecName: Full=1-aminocyclopropane-1-carboxylate oxidase homolog 1 [Arabidopsis thaliana]	ACCH1_ARATH	1-aminocyclopropane-1-carboxylate oxidase homolog 1	At1g06620 F12K11.24 F12K11.6
GWHTBCHF034448	GWHPBCHF040950	GWHGBCHF032642	TkA06G097930	TkA06G097930	2221.17	40.3117	64	1.25246	TRUE	5.1171	5.03119	47.8928	0	0	0	True	GWHGBCHF032642	TkA06G097930.1	ref|XP_023757663.1|	94.153	496	24	26	2	265	1743	1	496	NA	0	965	cytochrome P450 71AV8 [Lactuca sativa]	E1B2Z9	93.145	496	24	31	2	265	1743	1	496	NA	0	956	RecName: Full=Cytochrome P450 71AV8; AltName: Full=(+)-Valencene oxidase [Cichorium intybus]	C7AV8_CICIN	Cytochrome P450 71AV8 ((+)-Valencene oxidase, EC 1.14.13.-)	CYP71AV8
GWHTBCHF034091	GWHPBCHF040540	GWHGBCHF032309	TkA06G076870	TkA06G076870	51.58	0.936118	1.5	0.0293546	TRUE	5.10378	5.01786	7.29573	2.97045e-13	1.30173e-12	3.89339e-13	True	GWHGBCHF032309	TkA06G076870.1	ref|XP_042755246.1|	45.946	37	6	16	1	298	396	292	328	NA	0.91	37	uncharacterized protein LOC111920081 isoform X3 [Lactuca sativa]	Q8GXT7	24.39	123	23	90	2	142	510	2	121	NA	0.18	35.4	RecName: Full=Probable prolyl 4-hydroxylase 12; Short=AtP4H12 [Arabidopsis thaliana]	P4H12_ARATH	Probable prolyl 4-hydroxylase 12, AtP4H12, EC 1.14.11.2	P4H12 At4g25600 M7J2.30
GWHTBCHF042523	GWHPBCHF050603	GWHGBCHF040508	TkA08G045500	TkA08G045500	1407	25.5355	41	0.802358	TRUE	5.10085	5.01494	38.1016	0	0	0	True	GWHGBCHF040508	TkA08G045500.1	ref|XP_023732560.1|	76.961	408	27	64	5	175	1347	1	395	NA	0	558	probable protein phosphatase 2C 24 [Lactuca sativa]	Q9ZW21	61.357	339	23	107	6	346	1338	40	362	NA	8.62e-126	373	RecName: Full=Probable protein phosphatase 2C 24; Short=AtPP2C24 [Arabidopsis thaliana]	P2C24_ARATH	Probable protein phosphatase 2C 24, AtPP2C24, EC 3.1.3.16	At2g29380 F16P2.24
GWHTBCHF013626	GWHPBCHF016269	GWHGBCHF012998	TkA02G474860	TkA02G474860	17.1	0.310346	0	0	TRUE	5.09592	5.01001	4.19988	2.67057e-05	6.78765e-05	2.03014e-05	True	GWHGBCHF012998	TkA02G474860.1	ref|XP_021994410.1|	81.313	198	20	31	1	226	801	50	247	NA	1.5e-107	319	uncharacterized protein LOC110891057 [Helianthus annuus]	Q96Y66	26.389	72	7	40	2	526	741	33	91	NA	2.6	33.5	RecName: Full=2-oxoacid:ferredoxin oxidoreductase 1, subunit alpha; Short=OFOR1 [Sulfurisphaera tokodaii str. 7]	OFOA1_SULTO	2-oxoacid:ferredoxin oxidoreductase 1, subunit alpha, OFOR1, EC 1.2.7.11	ST2300 STK_23000
GWHTBCHF002391	GWHPBCHF002881	GWHGBCHF002295	TkA01G019160	TkA01G019160	1123	20.3812	33	0.6458	TRUE	5.08875	5.00283	34.0288	8.34442e-254	4.32498e-252	1.29357e-252	True	GWHGBCHF002295	TkA01G019160.1	ref|XP_042751587.1|	89.884	346	22	35	0	290	1327	1	346	NA	0	659	UDP-glucose 4-epimerase GEPI48 isoform X2 [Lactuca sativa]	O65781	81.899	337	22	61	0	308	1318	6	342	NA	0	593	RecName: Full=UDP-glucose 4-epimerase GEPI48; AltName: Full=Galactowaldenase; AltName: Full=UDP-galactose 4-epimerase [Cyamopsis tetragonoloba]	GALE2_CYATE	UDP-glucose 4-epimerase GEPI48, EC 5.1.3.2 (Galactowaldenase) (UDP-galactose 4-epimerase)	NA
GWHTBCHF002392	GWHPBCHF002882	GWHGBCHF002295	TkA01G019160	TkA01G019160	1123	20.3812	33	0.6458	TRUE	5.08875	5.00283	34.0288	8.34442e-254	4.32498e-252	1.29357e-252	True	GWHGBCHF002295	TkA01G019160.2	ref|XP_023770192.2|	87.572	346	25	43	0	126	1163	1	346	NA	0	642	UDP-glucose 4-epimerase GEPI48 isoform X1 [Lactuca sativa]	O65781	81.009	337	24	64	0	144	1154	6	342	NA	0	583	RecName: Full=UDP-glucose 4-epimerase GEPI48; AltName: Full=Galactowaldenase; AltName: Full=UDP-galactose 4-epimerase [Cyamopsis tetragonoloba]	GALE2_CYATE	UDP-glucose 4-epimerase GEPI48, EC 5.1.3.2 (Galactowaldenase) (UDP-galactose 4-epimerase)	NA
GWHTBCHF009557	GWHPBCHF011465	GWHGBCHF009231	TkA02G081820	TkA02G081820	17	0.308531	0	0	TRUE	5.08746	5.00155	4.18664	2.8311e-05	7.17098e-05	2.14435e-05	True	GWHGBCHF009231	TkA02G081820.1	ref|XP_021986060.1|	55.634	284	33	113	4	4	849	6	278	NA	1.18e-100	301	L10-interacting MYB domain-containing protein-like [Helianthus annuus]	Q9FFJ8	24.031	129	15	97	1	37	423	176	303	NA	4.85e-07	53.9	RecName: Full=L10-interacting MYB domain-containing protein [Arabidopsis thaliana]	LIMYB_ARATH	L10-interacting MYB domain-containing protein	LIMYB At5g05800 MJJ3.22
GWHTBCHF015707	GWHPBCHF018705	GWHGBCHF014921	TkA02G591080	TkA02G591080	17	0.308531	0	0	TRUE	5.08746	5.00155	4.18664	2.8311e-05	7.17098e-05	2.14435e-05	True	GWHGBCHF014921	TkA02G591080.1	ref|XP_023762421.1|	74.483	145	19	26	4	4	414	6	147	NA	3.91e-59	189	uncharacterized protein LOC111910841 [Lactuca sativa]	Q93VK8	51.613	31	4	14	1	325	414	54	84	NA	0.042	35.8	RecName: Full=Protein GOLVEN 1; AltName: Full=CLAVATA3/ESR (CLE)-related protein CLEL6; Short=CLE-Like protein 6; AltName: Full=Root meristem growth factor 6; Short=AtRGF6; Contains: RecName: Full=GLV1p; Flags: Precursor [Arabidopsis thaliana]	GLV1_ARATH	Protein GOLVEN 1 (CLAVATA3/ESR (CLE)-related protein CLEL6, CLE-Like protein 6) (Root meristem growth factor 6, AtRGF6) [Cleaved into: GLV1p ]	GLV1 CLEL6 RGF6 At4g16515 FCAALL
GWHTBCHF021176	GWHPBCHF025209	GWHGBCHF020209	TkA03G531160	TkA03G531160	17	0.308531	0	0	TRUE	5.08746	5.00155	4.18664	2.8311e-05	7.17098e-05	2.14435e-05	True	GWHGBCHF020209	TkA03G531160.1	ref|XP_028101872.1|	27.746	173	26	92	3	136	651	58	198	NA	0.82	37	uncharacterized protein LOC114301157 [Camellia sinensis]	C0LGR9	32.308	65	9	39	2	10	195	208	270	NA	4.5	32	RecName: Full=Probable LRR receptor-like serine/threonine-protein kinase At4g31250; Flags: Precursor [Arabidopsis thaliana]	Y4312_ARATH	Probable LRR receptor-like serine/threonine-protein kinase At4g31250, EC 2.7.11.1	At4g31250 F8F16.70
GWHTBCHF029302	GWHPBCHF034834	GWHGBCHF027820	TkA05G065290	TkA05G065290	17	0.308531	0	0	TRUE	5.08746	5.00155	4.18664	2.8311e-05	7.17098e-05	2.14435e-05	True	GWHGBCHF027820	TkA05G065290.1	ref|XP_043617341.1|	44.444	54	14	23	2	202	354	362	411	NA	0.001	43.9	la-related protein 1C-like [Erigeron canadensis]	Q940X9	66.667	18	5	6	0	301	354	305	322	NA	0.19	34.3	RecName: Full=La-related protein 1A; Short=AtLARP1a [Arabidopsis thaliana]	LRP1A_ARATH	La-related protein 1A, AtLARP1a	LARP1A At5g21160 T10F18.190
GWHTBCHF034118	GWHPBCHF040575	GWHGBCHF032338	TkA06G078590	TkA06G078590	17	0.308531	0	0	TRUE	5.08746	5.00155	4.18664	2.8311e-05	7.17098e-05	2.14435e-05	True	GWHGBCHF032338	TkA06G078590.1	ref|XP_023731278.1|	68.912	193	20	60	0	121	699	19	211	NA	7.93e-96	288	transmembrane emp24 domain-containing protein p24delta9 [Lactuca sativa]	Q9LQY3	51.813	193	20	93	0	121	699	22	214	NA	5.91e-72	224	RecName: Full=Transmembrane emp24 domain-containing protein p24delta9; AltName: Full=p24 family protein delta2c; Short=p24delta2c; AltName: Full=p24 family protein delta9; Short=p24delta9; Flags: Precursor [Arabidopsis thaliana]	P24D9_ARATH	Transmembrane emp24 domain-containing protein p24delta9 (p24 family protein delta2c, p24delta2c) (p24 family protein delta9, p24delta9)	At1g26690 T24P13.7
GWHTBCHF034645	GWHPBCHF041199	GWHGBCHF032846	TkA06G117970	TkA06G117970	17	0.308531	0	0	TRUE	5.08746	5.00155	4.18664	2.8311e-05	7.17098e-05	2.14435e-05	True	GWHGBCHF032846	TkA06G117970.1	ref|XP_023749404.2|	85.649	1094	30	107	6	155	3376	18	1081	NA	0	1767	histidine kinase 1 [Lactuca sativa]	Q9SXL4	62.212	913	24	274	10	251	2893	55	928	NA	0	1051	RecName: Full=Histidine kinase 1; AltName: Full=Arabidopsis histidine kinase 1; Short=AtHK1; AltName: Full=Protein AUTHENTIC HIS-KINASE 1 [Arabidopsis thaliana]	AHK1_ARATH	Histidine kinase 1, EC 2.7.13.3 (Arabidopsis histidine kinase 1, AtHK1) (Protein AUTHENTIC HIS-KINASE 1)	AHK1 At2g17820 T13L16.16 T17A5
GWHTBCHF034646	GWHPBCHF041200	GWHGBCHF032846	TkA06G117970	TkA06G117970	17	0.308531	0	0	TRUE	5.08746	5.00155	4.18664	2.8311e-05	7.17098e-05	2.14435e-05	True	GWHGBCHF032846	TkA06G117970.2	ref|XP_023749404.2|	84.413	1065	30	98	6	155	3148	18	1081	NA	0	1683	histidine kinase 1 [Lactuca sativa]	Q9SXL4	61.382	883	24	254	9	251	2665	55	928	NA	0	998	RecName: Full=Histidine kinase 1; AltName: Full=Arabidopsis histidine kinase 1; Short=AtHK1; AltName: Full=Protein AUTHENTIC HIS-KINASE 1 [Arabidopsis thaliana]	AHK1_ARATH	Histidine kinase 1, EC 2.7.13.3 (Arabidopsis histidine kinase 1, AtHK1) (Protein AUTHENTIC HIS-KINASE 1)	AHK1 At2g17820 T13L16.16 T17A5
GWHTBCHF034647	GWHPBCHF041201	GWHGBCHF032846	TkA06G117970	TkA06G117970	17	0.308531	0	0	TRUE	5.08746	5.00155	4.18664	2.8311e-05	7.17098e-05	2.14435e-05	True	GWHGBCHF032846	TkA06G117970.3	ref|XP_023749404.2|	87.981	1065	30	107	5	155	3289	18	1081	NA	0	1784	histidine kinase 1 [Lactuca sativa]	Q9SXL4	64.253	884	24	274	9	251	2806	55	928	NA	0	1067	RecName: Full=Histidine kinase 1; AltName: Full=Arabidopsis histidine kinase 1; Short=AtHK1; AltName: Full=Protein AUTHENTIC HIS-KINASE 1 [Arabidopsis thaliana]	AHK1_ARATH	Histidine kinase 1, EC 2.7.13.3 (Arabidopsis histidine kinase 1, AtHK1) (Protein AUTHENTIC HIS-KINASE 1)	AHK1 At2g17820 T13L16.16 T17A5
GWHTBCHF034648	GWHPBCHF041202	GWHGBCHF032846	TkA06G117970	TkA06G117970	17	0.308531	0	0	TRUE	5.08746	5.00155	4.18664	2.8311e-05	7.17098e-05	2.14435e-05	True	GWHGBCHF032846	TkA06G117970.4	ref|XP_023749404.2|	93.115	581	17	40	0	155	1897	18	598	NA	0	1025	histidine kinase 1 [Lactuca sativa]	Q9SXL4	69.107	560	16	153	6	251	1897	55	605	NA	0	726	RecName: Full=Histidine kinase 1; AltName: Full=Arabidopsis histidine kinase 1; Short=AtHK1; AltName: Full=Protein AUTHENTIC HIS-KINASE 1 [Arabidopsis thaliana]	AHK1_ARATH	Histidine kinase 1, EC 2.7.13.3 (Arabidopsis histidine kinase 1, AtHK1) (Protein AUTHENTIC HIS-KINASE 1)	AHK1 At2g17820 T13L16.16 T17A5
GWHTBCHF034649	GWHPBCHF041203	GWHGBCHF032846	TkA06G117970	TkA06G117970	17	0.308531	0	0	TRUE	5.08746	5.00155	4.18664	2.8311e-05	7.17098e-05	2.14435e-05	True	GWHGBCHF032846	TkA06G117970.5	ref|XP_023749404.2|	85.478	1026	27	99	6	433	3450	86	1081	NA	0	1687	histidine kinase 1 [Lactuca sativa]	Q9SXL4	62.442	868	23	264	8	433	2967	100	928	NA	0	1045	RecName: Full=Histidine kinase 1; AltName: Full=Arabidopsis histidine kinase 1; Short=AtHK1; AltName: Full=Protein AUTHENTIC HIS-KINASE 1 [Arabidopsis thaliana]	AHK1_ARATH	Histidine kinase 1, EC 2.7.13.3 (Arabidopsis histidine kinase 1, AtHK1) (Protein AUTHENTIC HIS-KINASE 1)	AHK1 At2g17820 T13L16.16 T17A5
GWHTBCHF034650	GWHPBCHF041204	GWHGBCHF032846	TkA06G117970	TkA06G117970	17	0.308531	0	0	TRUE	5.08746	5.00155	4.18664	2.8311e-05	7.17098e-05	2.14435e-05	True	GWHGBCHF032846	TkA06G117970.6	ref|XP_023749404.2|	88.766	543	17	32	1	433	2061	86	599	NA	0	928	histidine kinase 1 [Lactuca sativa]	Q9SXL4	66.3	546	17	144	5	433	2064	100	607	NA	0	704	RecName: Full=Histidine kinase 1; AltName: Full=Arabidopsis histidine kinase 1; Short=AtHK1; AltName: Full=Protein AUTHENTIC HIS-KINASE 1 [Arabidopsis thaliana]	AHK1_ARATH	Histidine kinase 1, EC 2.7.13.3 (Arabidopsis histidine kinase 1, AtHK1) (Protein AUTHENTIC HIS-KINASE 1)	AHK1 At2g17820 T13L16.16 T17A5
GWHTBCHF029722	GWHPBCHF035348	GWHGBCHF028244	TkA05G110050	TkA05G110050	33.5	0.607987	1	0.0195697	TRUE	5.06609	4.98018	5.87371	4.26147e-09	1.48035e-08	4.42763e-09	True	GWHGBCHF028244	TkA05G110050.1	ref|XP_023759080.1|	88.06	67	17	8	0	67	267	46	112	NA	8.11e-37	129	acyl-coenzyme A thioesterase 13 [Lactuca sativa]	Q9CQR4	37.5	64	15	37	2	82	267	35	97	NA	0.000232	42	RecName: Full=Acyl-coenzyme A thioesterase 13; Short=Acyl-CoA thioesterase 13; AltName: Full=Hotdog-fold thioesterase superfamily member 2; AltName: Full=Palmitoyl-CoA hydrolase; AltName: Full=Thioesterase superfamily member 2; Short=THEM2 [Mus musculus]	ACO13_MOUSE	Acyl-coenzyme A thioesterase 13, Acyl-CoA thioesterase 13, EC 3.1.2.- (Hotdog-fold thioesterase superfamily member 2) (Palmitoyl-CoA hydrolase, EC 3.1.2.2) (Thioesterase superfamily member 2, THEM2)	Acot13 Them2
GWHTBCHF019026	GWHPBCHF022672	GWHGBCHF018194	TkA03G380090	TkA03G380090	16.67	0.302542	0	0	TRUE	5.05918	4.97327	4.14262	3.43362e-05	8.61273e-05	2.57601e-05	True	GWHGBCHF018194	TkA03G380090.1	ref|XP_026452020.1|	47.368	38	7	17	1	12	125	136	170	NA	0.12	39.3	uncharacterized protein LOC113352415 [Papaver somniferum]	B2SVK3	36.735	49	10	18	1	133	279	220	255	NA	1.7	32.7	RecName: Full=Translation initiation factor IF-2 [Xanthomonas oryzae pv. oryzae PXO99A]	IF2_XANOP	Translation initiation factor IF-2	infB PXO_01303
GWHTBCHF030518	GWHPBCHF036335	GWHGBCHF029083	TkA05G323550	TkA05G323550	50	0.907443	1.5	0.0293546	TRUE	5.05889	4.97298	7.17445	7.25972e-13	3.12068e-12	9.33377e-13	True	GWHGBCHF029083	TkA05G323550.1	ref|XP_023748899.1|	91.522	519	28	43	1	121	1677	23	540	NA	0	914	cytochrome P450 736A117 [Lactuca sativa]	A0A068Q6L2	46.109	514	28	260	8	133	1662	16	516	NA	2.81e-141	423	RecName: Full=Cytochrome P450 736A117 [Prunus mume]	C7317_PRUMU	Cytochrome P450 736A117, EC 1.14.-.-	CYP736A117
GWHTBCHF019210	GWHPBCHF022881	GWHGBCHF018355	TkA03G390430	TkA03G390430	17991	326.516	545	10.6655	TRUE	5.04488	4.95896	136.043	0	0	0	True	GWHGBCHF018355	TkA03G390430.1	ref|XP_023760195.1|	85.048	622	19	64	3	707	2551	136	735	NA	0	1045	aminopeptidase M1 [Lactuca sativa]	Q8VZH2	56.522	575	17	247	2	710	2428	129	702	NA	0	684	RecName: Full=Aminopeptidase M1; AltName: Full=Alpha-aminoacylpeptide hydrolase [Arabidopsis thaliana]	APM1_ARATH	Aminopeptidase M1, EC 3.4.11.2 (Alpha-aminoacylpeptide hydrolase)	APM1 At4g33090 F4I10_20
GWHTBCHF019211	GWHPBCHF022882	GWHGBCHF018355	TkA03G390430	TkA03G390430	17991	326.516	545	10.6655	TRUE	5.04488	4.95896	136.043	0	0	0	True	GWHGBCHF018355	TkA03G390430.2	ref|XP_023760195.1|	86.632	763	23	94	3	707	2971	136	898	NA	0	1317	aminopeptidase M1 [Lactuca sativa]	Q8VZH2	53.476	748	23	344	3	710	2944	129	875	NA	0	830	RecName: Full=Aminopeptidase M1; AltName: Full=Alpha-aminoacylpeptide hydrolase [Arabidopsis thaliana]	APM1_ARATH	Aminopeptidase M1, EC 3.4.11.2 (Alpha-aminoacylpeptide hydrolase)	APM1 At4g33090 F4I10_20
GWHTBCHF027192	GWHPBCHF032336	GWHGBCHF025924	TkA04G423640	TkA04G423640	197	3.57533	6	0.117418	TRUE	5.03709	4.95118	14.2321	5.79007e-46	6.35932e-45	1.90203e-45	True	GWHGBCHF025924	TkA04G423640.1	ref|XP_023747550.1|	82.178	101	9	18	0	553	855	92	192	NA	6.99e-73	155	CCG-binding protein 1 [Lactuca sativa]	Q9XIM0	50	98	9	32	2	233	526	19	99	NA	1.65e-43	100	RecName: Full=CCG-binding protein 1; Short=AtCBP1; AltName: Full=Protein MATERNAL EFFECT EMBRYO ARREST 14 [Arabidopsis thaliana]	MEE14_ARATH	CCG-binding protein 1, AtCBP1 (Protein MATERNAL EFFECT EMBRYO ARREST 14)	MEE14 CBP1 At2g15890
GWHTBCHF002125	GWHPBCHF002565	GWHGBCHF002042	TkA01G003360	TkA01G003360	2197	39.8731	67	1.31117	TRUE	5.03523	4.94932	47.5259	0	0	0	True	GWHGBCHF002042	TkA01G003360.1	ref|XP_042751605.1|	86.069	725	33	93	2	1	2154	28	751	NA	0	1252	LOW QUALITY PROTEIN: long-chain-alcohol oxidase FAO4A [Lactuca sativa]	O65709	60.383	732	33	270	6	1	2154	1	726	NA	0	839	RecName: Full=Long-chain-alcohol oxidase FAO4A; AltName: Full=Long-chain fatty alcohol oxidase 4A [Arabidopsis thaliana]	FAO4A_ARATH	Long-chain-alcohol oxidase FAO4A, EC 1.1.3.20 (Long-chain fatty alcohol oxidase 4A)	FAO4A At4g19380 T5K18.160
GWHTBCHF030074	GWHPBCHF035777	GWHGBCHF028595	TkA05G186040	TkA05G186040	64.67	1.17369	2	0.0391394	TRUE	5.01502	4.92911	8.14908	3.66705e-16	1.83544e-15	5.48969e-16	True	GWHGBCHF028595	TkA05G186040.1	ref|XP_030523340.1|	37.952	166	33	71	6	1	420	239	398	NA	5.95e-15	77	serine/threonine-protein kinase TOR isoform X1 [Rhodamnia argentea]	Q9FR53	32.075	159	32	86	4	1	414	255	412	NA	4.04e-09	57	RecName: Full=Serine/threonine-protein kinase TOR; AltName: Full=Protein TARGET OF RAPAMYCIN; Short=AtTOR [Arabidopsis thaliana]	TOR_ARATH	Serine/threonine-protein kinase TOR, EC 2.7.11.1 (Protein TARGET OF RAPAMYCIN, AtTOR)	TOR At1g50030 F2J10.19
GWHTBCHF044197	GWHPBCHF052599	GWHGBCHF042065	TkA08G126470	TkA08G126470	614	11.1434	19	0.371824	TRUE	5.01417	4.92825	25.1091	3.9583e-139	1.16587e-137	3.48705e-138	True	GWHGBCHF042065	TkA08G126470.1	ref|XP_023741031.1|	83	200	11	31	2	886	1479	239	437	NA	0	314	cytochrome P450 81Q32 [Lactuca sativa]	W8JMU7	46.939	392	21	179	5	310	1455	45	417	NA	1.01e-117	347	RecName: Full=Cytochrome P450 81Q32; Short=CrCYP81Q32 [Catharanthus roseus]	CYQ32_CATRO	Cytochrome P450 81Q32, CrCYP81Q32, EC 1.14.-.-	CYP81Q32
GWHTBCHF004390	GWHPBCHF005281	GWHGBCHF004220	TkA01G217360	TkA01G217360	16	0.290382	0	0	TRUE	5	4.91409	4.05156	5.08779e-05	0.000125225	3.74496e-05	True	GWHGBCHF004220	TkA01G217360.1	ref|XP_010235366.1|	35.417	48	7	31	0	289	432	923	970	NA	0.47	38.9	disease resistance protein RGA2 isoform X2 [Brachypodium distachyon]	P46151	34.091	44	6	29	0	467	598	250	293	NA	0.31	35.8	RecName: Full=Methylenetetrahydrofolate reductase 1 [Saccharomyces cerevisiae S288C]	MTHR1_YEAST	Methylenetetrahydrofolate reductase 1, EC 1.5.1.20	MET12 YPL023C LPB8C
GWHTBCHF008920	GWHPBCHF010715	GWHGBCHF008637	TkA02G025190	TkA02G025190	16	0.290382	0	0	TRUE	5	4.91409	4.05156	5.08779e-05	0.000125225	3.74496e-05	True	GWHGBCHF008637	TkA02G025190.1	ref|XP_023756431.1|	70	50	5	13	1	127	276	1	48	NA	3.97e-10	64.3	protein TsetseEP [Lactuca sativa]	NA	NA	NA	NA	NA	NA	NA	NA	NA	NA	NA	NA	NA	NA	NA	NA	NA
GWHTBCHF018129	GWHPBCHF021584	GWHGBCHF017301	TkA03G267150	TkA03G267150	16	0.290382	0	0	TRUE	5	4.91409	4.05156	5.08779e-05	0.000125225	3.74496e-05	True	GWHGBCHF017301	TkA03G267150.1	ref|XP_042754529.1|	35.841	226	15	105	1	1	558	39	264	NA	5.69e-39	147	uncharacterized protein LOC122196209 [Lactuca sativa]	Q09TK9	31.25	80	6	48	2	296	78	16	95	NA	0.16	35.4	RecName: Full=Serine protease inhibitor Kazal-type 8; Flags: Precursor [Mus musculus]	ISK8_MOUSE	Serine protease inhibitor Kazal-type 8	Spink8
GWHTBCHF041193	GWHPBCHF049033	GWHGBCHF039279	TkA07G406700	TkA07G406700	16	0.290382	0	0	TRUE	5	4.91409	4.05156	5.08779e-05	0.000125225	3.74496e-05	True	GWHGBCHF039279	TkA07G406700.1	ref|XP_023734131.1|	59.748	159	23	46	6	190	639	1	150	NA	2.22e-48	161	uncharacterized protein LOC111881993 [Lactuca sativa]	P24721	37.778	45	7	25	1	304	438	131	172	NA	0.29	35.4	RecName: Full=Asialoglycoprotein receptor 2; Short=ASGP-R 2; Short=ASGPR 2; AltName: Full=Hepatic lectin 2; Short=HL-2; Short=mHL-2 [Mus musculus]	ASGR2_MOUSE	Asialoglycoprotein receptor 2, ASGP-R 2, ASGPR 2 (Hepatic lectin 2, HL-2, mHL-2)	Asgr2 Asgr-2
GWHTBCHF006197	GWHPBCHF007503	GWHGBCHF006029	TkA01G477440	TkA01G477440	32	0.580764	1	0.0195697	TRUE	5	4.91409	5.72977	1.00569e-08	3.40475e-08	1.01823e-08	True	GWHGBCHF006029	TkA01G477440.1	ref|XP_008234855.1|	30.137	73	20	33	3	62	244	124	190	NA	0.17	37	PREDICTED: alcohol dehydrogenase-like 1 [Prunus mume]	Q752S6	36.585	41	13	24	1	253	131	160	198	NA	3.9	29.6	RecName: Full=SWR1-complex protein 4 [Eremothecium gossypii ATCC 10895]	SWC4_ASHGO	SWR1-complex protein 4	SWC4 AFR497C
GWHTBCHF032205	GWHPBCHF038301	GWHGBCHF030599	TkA05G453330	TkA05G453330	32	0.580764	1	0.0195697	TRUE	5	4.91409	5.72977	1.00569e-08	3.40475e-08	1.01823e-08	True	GWHGBCHF030599	TkA05G453330.1	ref|XP_031282738.1|	28.182	110	23	68	3	52	378	27	126	NA	0.58	37.4	pentatricopeptide repeat-containing protein At5g28460-like [Pistacia vera]	P07732	35.385	65	14	33	1	164	358	80	135	NA	1.5	31.6	RecName: Full=Gonadotropin subunit beta-2; AltName: Full=GTH-II-beta; AltName: Full=Gonadotropin beta-II chain; Flags: Precursor [Oncorhynchus tshawytscha]	GTHB2_ONCTS	Gonadotropin subunit beta-2 (GTH-II-beta) (Gonadotropin beta-II chain)	cgbb
GWHTBCHF045122	GWHPBCHF053723	GWHGBCHF042942	TkA08G173960	TkA08G173960	64	1.16153	2	0.0391394	TRUE	5	4.91409	8.10312	5.35695e-16	2.66387e-15	7.96745e-16	True	GWHGBCHF042942	TkA08G173960.1	ref|XP_023732292.1|	78.295	129	33	26	1	1	387	8	134	NA	6.33e-69	209	bZIP transcription factor 11 [Lactuca sativa]	C0Z2L5	40.404	99	25	56	1	1	297	37	132	NA	8.27e-17	75.1	RecName: Full=bZIP transcription factor 44; Short=AtbZIP44 [Arabidopsis thaliana]	BZP44_ARATH	bZIP transcription factor 44, AtbZIP44	BZIP44 At1g75390 F1B16.8
GWHTBCHF044908	GWHPBCHF053465	GWHGBCHF042723	TkA08G161820	TkA08G161820	15.83	0.287297	0	0	TRUE	4.98459	4.89868	4.02808	5.62342e-05	0.000137596	4.11541e-05	True	GWHGBCHF042723	TkA08G161820.1	ref|XP_023767052.1|	86.614	127	21	17	0	97	477	44	170	NA	7.96e-67	226	G patch domain-containing protein TGH [Lactuca sativa]	Q8GXN9	65.354	127	21	44	0	97	477	44	170	NA	7.83e-50	176	RecName: Full=G patch domain-containing protein TGH; AltName: Full=Protein TOUGH [Arabidopsis thaliana]	TGH_ARATH	G patch domain-containing protein TGH (Protein TOUGH)	TGH At5g23080 MYJ24.7
GWHTBCHF014016	GWHPBCHF016717	GWHGBCHF013365	TkA02G499580	TkA02G499580	31.63	0.574049	1	0.0195697	TRUE	4.98322	4.89731	5.69363	1.2437e-08	4.18647e-08	1.25215e-08	True	GWHGBCHF013365	TkA02G499580.1	ref|XP_023728668.1|	70.652	184	32	37	5	1	501	13	196	NA	8.61e-62	206	protein HEADING DATE 3B isoform X2 [Lactuca sativa]	O82804	88.889	36	7	4	0	1	108	14	49	NA	6.39e-14	72	RecName: Full=Protein EARLY FLOWERING 3; AltName: Full=Nematode-responsive protein [Arabidopsis thaliana]	ELF3_ARATH	Protein EARLY FLOWERING 3 (Nematode-responsive protein)	ELF3 PYK20 At2g25930 F17H15.25 T19L18.26
GWHTBCHF020478	GWHPBCHF024394	GWHGBCHF019548	TkA03G483800	TkA03G483800	31.5	0.571689	1	0.0195697	TRUE	4.97728	4.89137	5.68087	1.34015e-08	4.49977e-08	1.34585e-08	True	GWHGBCHF019548	TkA03G483800.1	ref|XP_023738167.2|	92.357	157	20	12	0	313	783	340	496	NA	5.22e-92	286	ATP-dependent 6-phosphofructokinase 2 [Lactuca sativa]	Q9FIK0	75.796	157	20	37	1	310	777	283	439	NA	1.61e-73	234	RecName: Full=ATP-dependent 6-phosphofructokinase 2; Short=ATP-PFK 2; Short=Phosphofructokinase 2; AltName: Full=Phosphohexokinase 2 [Arabidopsis thaliana]	PFKA2_ARATH	ATP-dependent 6-phosphofructokinase 2, ATP-PFK 2, Phosphofructokinase 2, EC 2.7.1.11 (Phosphohexokinase 2)	PFK2 At5g47810 MCA23.13
GWHTBCHF020172	GWHPBCHF024030	GWHGBCHF019261	TkA03G463540	TkA03G463540	63	1.14338	2	0.0391394	TRUE	4.97728	4.89137	8.03396	9.43776e-16	4.63817e-15	1.38725e-15	True	GWHGBCHF019261	TkA03G463540.1	ref|XP_023751279.1|	91.725	568	27	36	3	101	1774	4	570	NA	0	989	lysine histidine transporter-like 8 [Lactuca sativa]	Q9SX98	57.317	492	24	192	4	329	1771	33	517	NA	0	563	RecName: Full=Lysine histidine transporter-like 8; AltName: Full=Amino acid transporter-like protein 1 [Arabidopsis thaliana]	LHTL8_ARATH	Lysine histidine transporter-like 8 (Amino acid transporter-like protein 1)	AATL1 At1g47670 F16N3.4
GWHTBCHF024017	GWHPBCHF028543	GWHGBCHF022849	TkA04G078280	TkA04G078280	252	4.57351	8	0.156558	TRUE	4.97728	4.89137	16.0679	4.282e-58	5.74535e-57	1.7184e-57	True	GWHGBCHF022849	TkA04G078280.1	ref|XP_023758291.1|	84.634	846	22	118	6	3731	1224	1	844	NA	0	1236	septin and tuftelin-interacting protein 1 homolog 1 [Lactuca sativa]	Q9SHG6	52.425	866	22	365	11	3731	1224	1	849	NA	0	749	RecName: Full=Septin and tuftelin-interacting protein 1 homolog 1; AltName: Full=Nineteen complex-related protein 1 homolog; Short=AtNTR1; AltName: Full=Protein SPLICEOSOMAL TIMEKEEPER LOCUS 1 [Arabidopsis thaliana]	STIP1_ARATH	Septin and tuftelin-interacting protein 1 homolog 1 (Nineteen complex-related protein 1 homolog, AtNTR1) (Protein SPLICEOSOMAL TIMEKEEPER LOCUS 1)	STIPL1 NTR1 At1g17070 F20D23.23
GWHTBCHF025986	GWHPBCHF030901	GWHGBCHF024733	TkA04G282090	TkA04G282090	15.67	0.284393	0	0	TRUE	4.96993	4.88402	4.00584	6.17969e-05	0.000150594	4.50416e-05	True	GWHGBCHF024733	TkA04G282090.1	ref|XP_006393780.1|	30.097	103	16	54	3	82	357	193	288	NA	3.3	35.4	kinesin-like protein KIN-14E [Eutrema salsugineum]	A0A144KPJ6	27.103	107	18	65	3	217	516	774	874	NA	1.1	33.5	RecName: Full=Nonribosomal peptide synthetase TES; AltName: Full=Tentoxin synthase; Short=TES [Alternaria alternata]	TES_ALTAL	Nonribosomal peptide synthetase TES, EC 6.3.2.- (Tentoxin synthase, TES)	TES
GWHTBCHF044274	GWHPBCHF052687	GWHGBCHF042145	TkA08G130720	TkA08G130720	78.33	1.4216	2.5	0.0489243	TRUE	4.96956	4.88365	8.95609	3.36397e-19	1.89039e-18	5.65403e-19	True	GWHGBCHF042145	TkA08G130720.1	ref|XP_023736442.1|	79.661	59	3	12	0	986	1162	451	509	NA	1.37e-19	99.8	nucleolin 1 isoform X3 [Lactuca sativa]	Q6Z1C0	40	85	4	36	1	953	1162	408	492	NA	2.67e-10	66.6	RecName: Full=Nucleolin 1; AltName: Full=Protein NUCLEOLIN LIKE 1 [Oryza sativa Japonica Group]	NUCL1_ORYSJ	Nucleolin 1 (Protein NUCLEOLIN LIKE 1)	Os08g0192900 LOC_Os08g09350 OsJ_26324 OSJNBa0056O06.24
GWHTBCHF038478	GWHPBCHF045816	GWHGBCHF036667	TkA07G106970	TkA07G106970	2302	41.7787	74	1.44816	TRUE	4.95922	4.8733	48.5363	0	0	0	True	GWHGBCHF036667	TkA07G106970.1	ref|XP_042752512.1|	92.282	298	19	23	0	317	1210	73	370	NA	0	533	protein phosphatase 2C 56 [Lactuca sativa]	Q0JLP9	50.962	312	18	121	6	359	1210	150	457	NA	2.6e-86	277	RecName: Full=Probable protein phosphatase 2C 6; Short=OsPP2C06; AltName: Full=ABI1-like protein 1; Short=OsABI-LIKE1; Short=OsABIL1 [Oryza sativa Japonica Group]	P2C06_ORYSJ	Probable protein phosphatase 2C 6, OsPP2C06, EC 3.1.3.16 (ABI1-like protein 1, OsABI-LIKE1, OsABIL1)	PP2C06 ABIL1 Os01g0583100 LOC_Os01g40094
GWHTBCHF005364	GWHPBCHF006505	GWHGBCHF005222	TkA01G407430	TkA01G407430	15.5	0.281307	0	0	TRUE	4.9542	4.86828	3.98206	6.83203e-05	0.000165726	4.95636e-05	True	GWHGBCHF005222	TkA01G407430.1	ref|XP_023757659.1|	86.604	321	22	43	0	378	1340	1	321	NA	0	586	2-oxoglutarate-dependent dioxygenase 19 [Lactuca sativa]	Q6Z244	40.127	314	22	185	3	402	1340	22	333	NA	1.41e-81	259	RecName: Full=2-oxoglutarate-dependent dioxygenase 19; AltName: Full=Melatonin 2-hydroxylase [Oryza sativa Japonica Group]	ODD19_ORYSJ	2-oxoglutarate-dependent dioxygenase 19, EC 1.14.11.- (Melatonin 2-hydroxylase)	2ODD19 Os08g0480200 LOC_Os08g37456 OJ1113_A10.32 OSJNBb0092C08.2
GWHTBCHF023140	GWHPBCHF027517	GWHGBCHF022020	TkA04G026670	TkA04G026670	15.5	0.281307	0	0	TRUE	4.9542	4.86828	3.98206	6.83203e-05	0.000165726	4.95636e-05	True	GWHGBCHF022020	TkA04G026670.1	ref|XP_042754299.1|	76.078	464	30	104	6	2	1378	243	704	NA	0	642	glutamate receptor 1.3 [Lactuca sativa]	Q8LGN1	40.633	411	27	233	6	152	1372	448	851	NA	3.11e-79	267	RecName: Full=Glutamate receptor 1.4; AltName: Full=Ligand-gated ion channel 1.4; Flags: Precursor [Arabidopsis thaliana]	GLR14_ARATH	Glutamate receptor 1.4 (Ligand-gated ion channel 1.4)	GLR1.4 At3g07520 F21O3.23
GWHTBCHF034426	GWHPBCHF040926	GWHGBCHF032624	TkA06G096750	TkA06G096750	15.5	0.281307	0	0	TRUE	4.9542	4.86828	3.98206	6.83203e-05	0.000165726	4.95636e-05	True	GWHGBCHF032624	TkA06G096750.1	ref|XP_024976858.1|	77.907	86	20	15	1	1	258	20	101	NA	4.21e-42	143	protein LHCP TRANSLOCATION DEFECT [Cynara cardunculus var. scolymus]	Q8VY88	65.278	72	17	19	3	43	258	33	98	NA	2.14e-22	90.1	RecName: Full=Protein LHCP TRANSLOCATION DEFECT; AltName: Full=Protein GRANA-DEFICIENT CHLOROPLAST 1; Flags: Precursor [Arabidopsis thaliana]	LTD_ARATH	Protein LHCP TRANSLOCATION DEFECT (Protein GRANA-DEFICIENT CHLOROPLAST 1)	LTD GDC1 At1g50900 F8A12.12
GWHTBCHF018827	GWHPBCHF022436	GWHGBCHF017993	TkA03G358540	TkA03G358540	31	0.562615	1	0.0195697	TRUE	4.9542	4.86828	5.63148	1.78665e-08	5.95653e-08	1.78156e-08	True	GWHGBCHF017993	TkA03G358540.1	ref|XP_023734196.1|	65	40	6	14	0	478	597	132	171	NA	1.85e-06	54.7	uncharacterized protein LOC111882059 [Lactuca sativa]	Q9LHQ0	33.846	65	9	38	2	186	365	108	172	NA	0.95	33.9	RecName: Full=Putative F-box/kelch-repeat protein At3g20710 [Arabidopsis thaliana]	FBK64_ARATH	Putative F-box/kelch-repeat protein At3g20710	At3g20710 F3H11.11
GWHTBCHF014983	GWHPBCHF017837	GWHGBCHF014234	TkA02G547810	TkA02G547810	30.83	0.559529	1	0.0195697	TRUE	4.94626	4.86035	5.61458	1.97036e-08	6.54692e-08	1.95814e-08	True	GWHGBCHF014234	TkA02G547810.1	ref|XP_023746965.1|	78.199	211	24	46	0	235	867	95	305	NA	4.53e-87	282	zinc finger BED domain-containing protein RICESLEEPER 2-like [Lactuca sativa]	Q75HY5	24.432	176	18	110	4	403	864	105	279	NA	1.26e-06	53.1	RecName: Full=Zinc finger BED domain-containing protein RICESLEEPER 3; AltName: Full=Transposase-like protein RICESLEEPER 3 [Oryza sativa Japonica Group]	RSLE3_ORYSJ	Zinc finger BED domain-containing protein RICESLEEPER 3 (Transposase-like protein RICESLEEPER 3)	Os05g0583200 LOC_Os05g50640 OSJNBb0035N21.10
GWHTBCHF004501	GWHPBCHF005427	GWHGBCHF004342	TkA01G255010	TkA01G255010	2235	40.5627	73	1.42859	TRUE	4.93623	4.85032	47.7892	0	0	0	True	GWHGBCHF004342	TkA01G255010.1	ref|XP_023747763.1|	87.109	256	23	33	0	109	876	1	256	NA	5.14e-164	464	expansin-like B1 [Lactuca sativa]	O23547	57.083	240	21	97	3	157	873	15	249	NA	5.46e-95	286	RecName: Full=Expansin-like B1; Short=At-EXPR1; Short=AtEXLB1; Short=AtEXPR1; AltName: Full=Ath-ExpBeta-3.1; Flags: Precursor [Arabidopsis thaliana]	EXLB1_ARATH	Expansin-like B1, At-EXPR1, AtEXLB1, AtEXPR1 (Ath-ExpBeta-3.1)	EXLB1 EXPR1 At4g17030 dl4545c
GWHTBCHF044015	GWHPBCHF052380	GWHGBCHF041885	TkA08G115720	TkA08G115720	30.33	0.550455	1	0.0195697	TRUE	4.92267	4.83676	5.56454	2.62843e-08	8.66117e-08	2.5905e-08	True	GWHGBCHF041885	TkA08G115720.1	ref|XP_023730042.1|	95.349	86	26	4	0	64	321	148	233	NA	4.52e-53	172	expansin-A15 [Lactuca sativa]	A2Y5R6	78.409	88	26	18	1	64	324	147	234	NA	3.35e-43	144	RecName: Full=Expansin-A4; AltName: Full=Alpha-expansin-4; AltName: Full=OsEXP4; AltName: Full=OsEXPA4; AltName: Full=OsaEXPa1.22; Flags: Precursor [Oryza sativa Indica Group]	EXPA4_ORYSI	Expansin-A4 (Alpha-expansin-4) (OsEXP4) (OsEXPA4) (OsaEXPa1.22)	EXPA4 EXP4 OsI_019659
GWHTBCHF013052	GWHPBCHF015598	GWHGBCHF012505	TkA02G448060	TkA02G448060	15	0.272233	0	0	TRUE	4.90689	4.82098	3.91117	9.18488e-05	0.000219677	6.56758e-05	True	GWHGBCHF012505	TkA02G448060.1	ref|XP_023755967.1|	55.34	103	30	43	3	1	300	1	103	NA	4.71e-23	94	uncharacterized protein LOC111904430 [Lactuca sativa]	Q82VN1	38.462	39	12	24	0	187	303	19	57	NA	0.45	31.2	RecName: Full=50S ribosomal protein L31 [Nitrosomonas europaea ATCC 19718]	RL31_NITEU	50S ribosomal protein L31	rpmE rpl31 NE1036
GWHTBCHF016098	GWHPBCHF019157	GWHGBCHF015293	TkA03G001880	TkA03G001880	15	0.272233	0	0	TRUE	4.90689	4.82098	3.91117	9.18488e-05	0.000219677	6.56758e-05	True	GWHGBCHF015293	TkA03G001880.1	ref|XP_023731412.1|	86.071	481	33	53	4	1	1413	1	477	NA	0	789	protein NODULATION SIGNALING PATHWAY 2 [Lactuca sativa]	Q5NE24	58.799	483	30	132	8	109	1413	39	502	NA	0	529	RecName: Full=Protein NODULATION SIGNALING PATHWAY 2 [Medicago truncatula]	NSP2_MEDTR	Protein NODULATION SIGNALING PATHWAY 2	NSP2 MTR_3g072710
GWHTBCHF017997	GWHPBCHF021410	GWHGBCHF017147	TkA03G216710	TkA03G216710	15	0.272233	0	0	TRUE	4.90689	4.82098	3.91117	9.18488e-05	0.000219677	6.56758e-05	True	GWHGBCHF017147	TkA03G216710.1	ref|XP_021983520.1|	88.889	90	27	10	0	1	270	1	90	NA	2.48e-52	169	agamous-like MADS-box protein AGL12 isoform X1 [Helianthus annuus]	A2YQK9	72.289	83	25	19	1	1	249	1	79	NA	2.64e-39	133	RecName: Full=MADS-box transcription factor 26; AltName: Full=FDRMADS3; AltName: Full=OsMADS26; AltName: Full=RMADS220 [Oryza sativa Indica Group]	MAD26_ORYSI	MADS-box transcription factor 26 (FDRMADS3) (OsMADS26) (RMADS220)	MADS26 OsI_026602
GWHTBCHF026510	GWHPBCHF031527	GWHGBCHF025257	TkA04G349920	TkA04G349920	15	0.272233	0	0	TRUE	4.90689	4.82098	3.91117	9.18488e-05	0.000219677	6.56758e-05	True	GWHGBCHF025257	TkA04G349920.1	ref|XP_010541702.1|	20	110	22	63	3	91	345	744	853	NA	2.7	34.3	PREDICTED: endoribonuclease Dicer homolog 3 isoform X1 [Tarenaya hassleriana]	P0C6V0	30.108	93	24	47	4	7	273	1077	1155	NA	0.23	34.3	RecName: Full=Replicase polyprotein 1a; Short=pp1a; AltName: Full=ORF1a polyprotein; Contains: RecName: Full=Non-structural protein 1; Short=nsp1; AltName: Full=p28; Contains: RecName: Full=Non-structural protein 2; Short=nsp2; AltName: Full=p65; Contains: RecName: Full=Non-structural protein 3; Short=nsp3; AltName: Full=PL1-PRO/PL2-PRO; AltName: Full=PL1/PL2; AltName: Full=Papain-like proteinase…	R1A_CVMA5	Replicase polyprotein 1a, pp1a (ORF1a polyprotein) [Cleaved into: Non-structural protein 1, nsp1 (p28); Non-structural protein 2, nsp2 (p65); Non-structural protein 3, nsp3, EC 3.4.19.12, EC 3.4.22.69 (PL1-PRO/PL2-PRO) (PL1/PL2) (Papain-like proteinases 1/2) (p210); Non-structural protein 4, nsp4 (Peptide HD2) (p44); 3C-like proteinase, 3CL-PRO, 3CLp, EC 3.4.22.- (M-PRO) (nsp5) (p27); Non-structu…	1a
GWHTBCHF026526	GWHPBCHF031554	GWHGBCHF025271	TkA04G351220	TkA04G351220	15	0.272233	0	0	TRUE	4.90689	4.82098	3.91117	9.18488e-05	0.000219677	6.56758e-05	True	GWHGBCHF025271	TkA04G351220.1	ref|XP_023765433.1|	78.325	406	33	80	3	1	1194	1	406	NA	0	526	protein ROOT INITIATION DEFECTIVE 3 [Lactuca sativa]	Q9M3B4	28.477	302	25	205	6	28	921	5	299	NA	1.72e-31	127	RecName: Full=Protein ROOT INITIATION DEFECTIVE 3; AltName: Full=Root initiation defective 3 protein; AltName: Full=WD-40 repeat-containing protein RID3 [Arabidopsis thaliana]	RID3_ARATH	Protein ROOT INITIATION DEFECTIVE 3 (Root initiation defective 3 protein) (WD-40 repeat-containing protein RID3)	RID3 At3g49180 F2K15.40
GWHTBCHF029116	GWHPBCHF034621	GWHGBCHF027652	TkA05G053330	TkA05G053330	15	0.272233	0	0	TRUE	4.90689	4.82098	3.91117	9.18488e-05	0.000219677	6.56758e-05	True	GWHGBCHF027652	TkA05G053330.1	ref|XP_042753514.1|	84.459	148	28	22	1	1	441	1	148	NA	8.64e-74	239	cucumisin isoform X3 [Lactuca sativa]	Q39547	56.716	134	25	54	3	1	390	69	202	NA	2.2e-44	158	RecName: Full=Cucumisin; AltName: Allergen=Cuc m 1; Flags: Precursor [Cucumis melo]	CUCM1_CUCME	Cucumisin, EC 3.4.21.25 (allergen Cuc m 1)	NA
GWHTBCHF030745	GWHPBCHF036597	GWHGBCHF029302	TkA05G352850	TkA05G352850	15	0.272233	0	0	TRUE	4.90689	4.82098	3.91117	9.18488e-05	0.000219677	6.56758e-05	True	GWHGBCHF029302	TkA05G352850.1	ref|XP_023757817.1|	61.538	312	33	69	7	10	864	3	290	NA	1.13e-93	284	uncharacterized protein LOC111906326 [Lactuca sativa]	P16876	39.024	41	5	23	1	472	350	1	39	NA	7.8	30.4	RecName: Full=Multidrug resistance protein 3; AltName: Full=P-glycoprotein [Entamoeba histolytica]	MDR3_ENTHI	Multidrug resistance protein 3 (P-glycoprotein)	MDR3
GWHTBCHF035979	GWHPBCHF042787	GWHGBCHF034212	TkA06G355060	TkA06G355060	15	0.272233	0	0	TRUE	4.90689	4.82098	3.91117	9.18488e-05	0.000219677	6.56758e-05	True	GWHGBCHF034212	TkA06G355060.1	ref|XP_035836647.1|	75.758	33	6	8	0	489	587	189	221	NA	8.29e-09	60.1	uncharacterized protein LOC118484774 isoform X1 [Helianthus annuus]	NA	NA	NA	NA	NA	NA	NA	NA	NA	NA	NA	NA	NA	NA	NA	NA	NA
GWHTBCHF038383	GWHPBCHF045699	GWHGBCHF036575	TkA07G097870	TkA07G097870	15	0.272233	0	0	TRUE	4.90689	4.82098	3.91117	9.18488e-05	0.000219677	6.56758e-05	True	GWHGBCHF036575	TkA07G097870.1	ref|XP_023756964.1|	81.151	504	31	80	8	1	1479	1	500	NA	0	758	putative transcription factor bHLH041 [Lactuca sativa]	Q9LTS4	35.081	496	29	234	16	97	1479	3	445	NA	1.02e-47	175	RecName: Full=Putative transcription factor bHLH041; AltName: Full=Basic helix-loop-helix protein 41; Short=AtbHLH41; Short=bHLH 41; AltName: Full=Transcription factor EN 51; AltName: Full=bHLH transcription factor bHLH041 [Arabidopsis thaliana]	BH041_ARATH	Putative transcription factor bHLH041 (Basic helix-loop-helix protein 41, AtbHLH41, bHLH 41) (Transcription factor EN 51) (bHLH transcription factor bHLH041)	BHLH41 EN51 At5g56960 MHM17.7
GWHTBCHF033963	GWHPBCHF040395	GWHGBCHF032190	TkA06G069290	TkA06G069290	30	0.544466	1	0.0195697	TRUE	4.90689	4.82098	5.53123	3.17985e-08	1.0421e-07	3.11605e-08	True	GWHGBCHF032190	TkA06G069290.1	ref|XP_023762451.1|	91.44	514	29	43	1	9	1547	1	514	NA	0	927	probable flavin-containing monooxygenase 1 isoform X1 [Lactuca sativa]	Q9LMA1	40.856	514	29	291	10	21	1544	12	518	NA	1.58e-123	377	RecName: Full=Probable flavin-containing monooxygenase 1 [Arabidopsis thaliana]	FMO1_ARATH	Probable flavin-containing monooxygenase 1, EC 1.14.13.-	FMO1 At1g19250 T29M8.12
GWHTBCHF027531	GWHPBCHF032746	GWHGBCHF026249	TkA04G455570	TkA04G455570	150	2.72233	5	0.0978485	TRUE	4.90689	4.82098	12.3682	3.88334e-35	3.4782e-34	1.04031e-34	True	GWHGBCHF026249	TkA04G455570.1	ref|XP_017239709.1|	45.714	35	10	19	0	229	333	98	132	NA	0.13	37	PREDICTED: uncharacterized protein LOC108212497 [Daucus carota subsp. sativus]	F4I116	38.889	54	15	29	1	176	325	809	862	NA	7.4	29.3	RecName: Full=Leucine--tRNA ligase, cytoplasmic; AltName: Full=Leucyl-tRNA synthetase; Short=LeuRS [Arabidopsis thaliana]	SYLC_ARATH	Leucine--tRNA ligase, cytoplasmic, EC 6.1.1.4 (Leucyl-tRNA synthetase, LeuRS)	At1g09620
GWHTBCHF021622	GWHPBCHF025719	GWHGBCHF020594	TkA03G555680	TkA03G555680	14.5	0.263159	0	0	TRUE	4.85798	4.77207	3.83882	0.000123627	0.000290755	8.69597e-05	True	GWHGBCHF020594	TkA03G555680.1	ref|XP_025683936.1|	92.857	28	7	2	0	88	171	70	97	NA	5.53e-10	58.9	3-ketoacyl-CoA synthase 4-like [Arachis hypogaea]	Q9SIX1	86.207	29	8	4	0	88	174	235	263	NA	5.23e-09	56.2	RecName: Full=3-ketoacyl-CoA synthase 9; Short=KCS-9; AltName: Full=Very long-chain fatty acid condensing enzyme 9; Short=VLCFA condensing enzyme 9 [Arabidopsis thaliana]	KCS9_ARATH	3-ketoacyl-CoA synthase 9, KCS-9, EC 2.3.1.199 (Very long-chain fatty acid condensing enzyme 9, VLCFA condensing enzyme 9)	KCS9 At2g16280 F16F14.22
GWHTBCHF001107	GWHPBCHF001346	GWHGBCHF001123	TkAUNG055940	TkAUNG055940	29	0.526317	1	0.0195697	TRUE	4.85798	4.77207	5.42891	5.66988e-08	1.81997e-07	5.44341e-08	True	GWHGBCHF001123	TkAUNG055940.1	ref|XP_023729115.1|	79.624	319	33	57	4	1	954	324	635	NA	1.38e-175	507	cyclic nucleotide-gated ion channel 1 [Lactuca sativa]	O65717	59.748	318	33	122	3	1	951	403	715	NA	7.55e-122	369	RecName: Full=Cyclic nucleotide-gated ion channel 1; Short=AtCNGC1; AltName: Full=Cyclic nucleotide- and calmodulin-regulated ion channel 1 [Arabidopsis thaliana]	CNGC1_ARATH	Cyclic nucleotide-gated ion channel 1, AtCNGC1 (Cyclic nucleotide- and calmodulin-regulated ion channel 1)	CNGC1 At5g53130 MFH8.6
GWHTBCHF041519	GWHPBCHF049406	GWHGBCHF039571	TkA07G426660	TkA07G426660	14.17	0.257169	0	0	TRUE	4.82477	4.73885	3.79023	0.000150511	0.000350445	0.000104816	True	GWHGBCHF039571	TkA07G426660.1	ref|XP_023752363.1|	88.235	187	20	16	2	129	674	2	187	NA	9.47e-109	320	protein LATERAL ORGAN BOUNDARIES [Lactuca sativa]	Q9FML4	87.097	124	13	16	0	123	494	1	124	NA	4.69e-73	226	RecName: Full=Protein LATERAL ORGAN BOUNDARIES; AltName: Full=ASYMMETRIC LEAVES 2-like protein 4; Short=AS2-like protein 4 [Arabidopsis thaliana]	LOB_ARATH	Protein LATERAL ORGAN BOUNDARIES (ASYMMETRIC LEAVES 2-like protein 4, AS2-like protein 4)	LOB ASL4 At5g63090 MDC12.5
GWHTBCHF008428	GWHPBCHF010138	GWHGBCHF008142	TkA01G623970	TkA01G623970	14	0.254084	0	0	TRUE	4.80735	4.72144	3.76492	0.000166602	0.0003858	0.000115364	True	GWHGBCHF008142	TkA01G623970.1	ref|XP_012572047.1|	28.947	76	15	48	2	10	237	236	305	NA	9.2	33.5	nuclear poly(A) polymerase 1-like isoform X2 [Cicer arietinum]	C1FLD8	30.645	62	13	40	1	145	330	82	140	NA	1.6	32.3	RecName: Full=Aspartyl/glutamyl-tRNA(Asn/Gln) amidotransferase subunit B; Short=Asp/Glu-ADT subunit B [Clostridium botulinum A2 str. Kyoto]	GATB_CLOBJ	Aspartyl/glutamyl-tRNA(Asn/Gln) amidotransferase subunit B, Asp/Glu-ADT subunit B, EC 6.3.5.-	gatB CLM_3699
GWHTBCHF010864	GWHPBCHF013022	GWHGBCHF010466	TkA02G246820	TkA02G246820	14	0.254084	0	0	TRUE	4.80735	4.72144	3.76492	0.000166602	0.0003858	0.000115364	True	GWHGBCHF010466	TkA02G246820.1	ref|XP_023766603.1|	63.158	209	33	64	3	1	594	1	207	NA	8.75e-88	262	uncharacterized protein LOC111915158 [Lactuca sativa]	A1BDY1	22.881	118	19	84	2	148	480	276	393	NA	3.8	32	RecName: Full=Polyribonucleotide nucleotidyltransferase; AltName: Full=Polynucleotide phosphorylase; Short=PNPase [Chlorobium phaeobacteroides DSM 266]	PNP_CHLPD	Polyribonucleotide nucleotidyltransferase, EC 2.7.7.8 (Polynucleotide phosphorylase, PNPase)	pnp Cpha266_0552
GWHTBCHF016562	GWHPBCHF019691	GWHGBCHF015726	TkA03G032970	TkA03G032970	14	0.254084	0	0	TRUE	4.80735	4.72144	3.76492	0.000166602	0.0003858	0.000115364	True	GWHGBCHF015726	TkA03G032970.1	ref|XP_021282434.1|	36.735	49	11	31	0	94	240	581	629	NA	5.3	33.9	LOW QUALITY PROTEIN: probable L-type lectin-domain containing receptor kinase S.5 [Herrania umbratica]	P01261	40.476	42	10	25	0	311	186	84	125	NA	0.48	32.7	RecName: Full=Calcitonin; Flags: Precursor [Ovis aries]	CALC_SHEEP	Calcitonin	CALCA CALC
GWHTBCHF023991	GWHPBCHF028515	GWHGBCHF022826	TkA04G076800	TkA04G076800	14	0.254084	0	0	TRUE	4.80735	4.72144	3.76492	0.000166602	0.0003858	0.000115364	True	GWHGBCHF022826	TkA04G076800.1	ref|XP_023743472.2|	55.932	177	26	78	0	151	681	1	177	NA	7.86e-66	207	uncharacterized protein LOC111891641 [Lactuca sativa]	Q10420	25.862	58	7	35	1	106	255	35	92	NA	2.8	31.2	RecName: Full=Probable mesentericin-Y105 immunity protein [Leuconostoc mesenteroides]	MESI_LEUME	Probable mesentericin-Y105 immunity protein	mesI
GWHTBCHF026363	GWHPBCHF031350	GWHGBCHF025125	TkA04G337350	TkA04G337350	14	0.254084	0	0	TRUE	4.80735	4.72144	3.76492	0.000166602	0.0003858	0.000115364	True	GWHGBCHF025125	TkA04G337350.1	ref|XP_043616269.1|	38.521	257	14	158	0	1033	1803	27	283	NA	1.25e-53	195	uncharacterized protein LOC122588209 [Erigeron canadensis]	P37454	25	164	7	95	8	1216	1629	90	251	NA	0.15	38.1	RecName: Full=Exodeoxyribonuclease [Bacillus subtilis subsp. subtilis str. 168]	EXOA_BACSU	Exodeoxyribonuclease, EC 3.1.11.2	exoA BSU40880
GWHTBCHF034840	GWHPBCHF041432	GWHGBCHF033045	TkA06G137290	TkA06G137290	14	0.254084	0	0	TRUE	4.80735	4.72144	3.76492	0.000166602	0.0003858	0.000115364	True	GWHGBCHF033045	TkA06G137290.1	ref|XP_023757026.1|	87.5	120	15	14	1	359	715	1	120	NA	1.15e-50	182	glucosamine inositolphosphorylceramide transferase 1 [Lactuca sativa]	Q84WB7	58.75	80	10	31	1	533	766	74	153	NA	6.47e-23	100	RecName: Full=Glucosamine inositolphosphorylceramide transferase 1; AltName: Full=Glycosyltransferase family protein 64 protein C5; Short=GT64 C5 [Arabidopsis thaliana]	GINT1_ARATH	Glucosamine inositolphosphorylceramide transferase 1, EC 2.7.1.227 (Glycosyltransferase family protein 64 protein C5, GT64 C5)	GINT1 At5g04500 T32M21.100
GWHTBCHF042357	GWHPBCHF050384	GWHGBCHF040345	TkA08G035950	TkA08G035950	14	0.254084	0	0	TRUE	4.80735	4.72144	3.76492	0.000166602	0.0003858	0.000115364	True	GWHGBCHF040345	TkA08G035950.1	ref|XP_022003681.1|	41.379	58	10	29	3	55	222	32	86	NA	3.4	35.4	uncharacterized protein LOC110901144 [Helianthus annuus]	Q6GP70	33.735	83	14	45	4	391	164	13	92	NA	1.6	32.7	RecName: Full=Adenosine deaminase; AltName: Full=Adenosine aminohydrolase [Xenopus laevis]	ADA_XENLA	Adenosine deaminase, EC 3.5.4.4 (Adenosine aminohydrolase)	ada
GWHTBCHF032468	GWHPBCHF038642	GWHGBCHF030851	TkA05G471260	TkA05G471260	84	1.5245	3	0.0587091	TRUE	4.80735	4.72144	9.22214	2.91242e-20	1.70841e-19	5.10975e-20	True	GWHGBCHF030851	TkA05G471260.1	ref|XP_023755957.1|	80.667	750	33	89	3	1	2082	1	750	NA	0	1206	PHD finger protein At2g01810 [Lactuca sativa]	Q7X6Y7	38.964	444	20	227	11	1	1263	3	425	NA	5.2e-95	311	RecName: Full=PHD finger protein MALE MEIOCYTE DEATH 1 [Arabidopsis thaliana]	MMD1_ARATH	PHD finger protein MALE MEIOCYTE DEATH 1	MMD1 DUET At1g66170 F15E12.11
GWHTBCHF012293	GWHPBCHF014703	GWHGBCHF011778	TkA02G397010	TkA02G397010	723	13.1216	26	0.508812	TRUE	4.79741	4.7115	27.0455	4.31946e-161	1.43976e-159	4.30622e-160	True	GWHGBCHF011778	TkA02G397010.1	ref|XP_023760690.1|	93.322	584	29	39	0	127	1878	1	584	NA	0	1098	germacrene A synthase long form [Lactuca sativa]	Q8LSC3	94.511	583	29	32	0	127	1875	1	583	NA	0	1108	RecName: Full=Germacrene A synthase long form; Short=CiGASlo [Cichorium intybus]	GASL_CICIN	Germacrene A synthase long form, CiGASlo, EC 4.2.3.23	NA
GWHTBCHF004119	GWHPBCHF004947	GWHGBCHF003933	TkA01G177760	TkA01G177760	83	1.50636	3	0.0587091	TRUE	4.79008	4.70416	9.16092	5.14579e-20	2.98534e-19	8.92895e-20	True	GWHGBCHF003933	TkA01G177760.1	ref|XP_023754864.1|	90.133	375	25	35	2	128	1252	1	373	NA	0	707	probable serine/threonine-protein kinase PBL3 [Lactuca sativa]	O49840	56.997	393	26	154	5	128	1267	1	391	NA	1.88e-154	449	RecName: Full=Probable serine/threonine-protein kinase PBL3; AltName: Full=PBS1-like protein 3; AltName: Full=Protein kinase 2B [Arabidopsis thaliana]	PBL3_ARATH	Probable serine/threonine-protein kinase PBL3, EC 2.7.11.1 (PBS1-like protein 3) (Protein kinase 2B)	PBL3 APK2B KIN2 PIX14 At2g02800 T20F6.6
GWHTBCHF009379	GWHPBCHF011256	GWHGBCHF009067	TkA02G068020	TkA02G068020	13.83	0.250999	0	0	TRUE	4.78973	4.70382	3.73943	0.00018444	0.000424349	0.00012692	True	GWHGBCHF009067	TkA02G068020.1	ref|XP_043617341.1|	44.444	54	14	23	2	202	354	362	411	NA	0.001	43.9	la-related protein 1C-like [Erigeron canadensis]	Q940X9	66.667	18	5	6	0	301	354	305	322	NA	0.19	34.3	RecName: Full=La-related protein 1A; Short=AtLARP1a [Arabidopsis thaliana]	LRP1A_ARATH	La-related protein 1A, AtLARP1a	LARP1A At5g21160 T10F18.190
GWHTBCHF025439	GWHPBCHF030270	GWHGBCHF024210	TkA04G192370	TkA04G192370	760.25	13.7977	27.5	0.538167	TRUE	4.78897	4.70306	27.7243	3.56186e-169	1.23145e-167	3.6832e-168	True	GWHGBCHF024210	TkA04G192370.1	ref|XP_023762956.1|	95.588	340	22	15	0	288	1307	1	340	NA	0	642	serine/threonine-protein kinase SAPK3 [Lactuca sativa]	A2ZAB5	81.908	304	20	55	0	288	1199	1	304	NA	0	530	RecName: Full=Serine/threonine-protein kinase SAPK3; AltName: Full=Osmotic stress/abscisic acid-activated protein kinase 3; AltName: Full=Protein kinase REK [Oryza sativa Indica Group]	SAPK3_ORYSI	Serine/threonine-protein kinase SAPK3, EC 2.7.11.1 (Osmotic stress/abscisic acid-activated protein kinase 3) (Protein kinase REK)	SAPK3 REK OsI_34678
GWHTBCHF010366	GWHPBCHF012426	GWHGBCHF009982	TkA02G160410	TkA02G160410	13.5	0.24501	0	0	TRUE	4.75489	4.66897	3.68939	0.000224796	0.000512405	0.00015324	True	GWHGBCHF009982	TkA02G160410.1	ref|XP_027358516.1|	46.667	30	8	16	0	363	274	250	279	NA	0.68	35.8	type IV inositol polyphosphate 5-phosphatase 6-like isoform X1 [Abrus precatorius]	Q3B6C7	41.026	39	11	23	0	342	226	73	111	NA	0.26	33.9	RecName: Full=Light-independent protochlorophyllide reductase subunit B; Short=DPOR subunit B; Short=LI-POR subunit B [Pelodictyon luteolum DSM 273]	BCHB_CHLL3	Light-independent protochlorophyllide reductase subunit B, DPOR subunit B, LI-POR subunit B, EC 1.3.7.7	bchB Plut_0216
GWHTBCHF019082	GWHPBCHF022735	GWHGBCHF018248	TkA03G382940	TkA03G382940	13.5	0.24501	0	0	TRUE	4.75489	4.66897	3.68939	0.000224796	0.000512405	0.00015324	True	GWHGBCHF018248	TkA03G382940.1	ref|XP_023771788.1|	38.333	300	16	127	7	103	876	1	284	NA	7.81e-51	188	uncharacterized protein LOC111920435 [Lactuca sativa]	Q8DRR1	30.263	76	5	45	2	640	867	234	301	NA	0.48	36.6	RecName: Full=Tryptophan--tRNA ligase; AltName: Full=Tryptophanyl-tRNA synthetase; Short=TrpRS [Streptococcus mutans UA159]	SYW_STRMU	Tryptophan--tRNA ligase, EC 6.1.1.2 (Tryptophanyl-tRNA synthetase, TrpRS)	trpS SMU_2158c
GWHTBCHF038947	GWHPBCHF046371	GWHGBCHF037109	TkA07G146530	TkA07G146530	13.5	0.24501	0	0	TRUE	4.75489	4.66897	3.68939	0.000224796	0.000512405	0.00015324	True	GWHGBCHF037109	TkA07G146530.1	ref|XP_023764441.2|	62.934	259	24	94	1	1	771	239	497	NA	1.18e-108	334	uncharacterized protein LOC111912951 [Lactuca sativa]	Q6IQS6	29.524	105	8	56	3	304	564	135	239	NA	2.4	33.9	RecName: Full=SUMO-activating enzyme subunit 1; AltName: Full=Ubiquitin-like 1-activating enzyme E1A [Danio rerio]	SAE1_DANRE	SUMO-activating enzyme subunit 1 (Ubiquitin-like 1-activating enzyme E1A)	sae1 sae2a uble1a zgc:86633
GWHTBCHF023913	GWHPBCHF028426	GWHGBCHF022763	TkA04G071870	TkA04G071870	27	0.490019	1	0.0195697	TRUE	4.75489	4.66897	5.21758	1.81276e-07	5.59425e-07	1.67321e-07	True	GWHGBCHF022763	TkA04G071870.1	ref|XP_023734816.1|	86.397	544	21	73	1	344	1975	30	572	NA	0	1001	laccase-7 [Lactuca sativa]	Q9SR40	60.976	533	20	195	7	344	1924	25	550	NA	0	671	RecName: Full=Laccase-7; AltName: Full=Benzenediol:oxygen oxidoreductase 7; AltName: Full=Diphenol oxidase 7; AltName: Full=Urishiol oxidase 7; Flags: Precursor [Arabidopsis thaliana]	LAC7_ARATH	Laccase-7, EC 1.10.3.2 (Benzenediol:oxygen oxidoreductase 7) (Diphenol oxidase 7) (Urishiol oxidase 7)	LAC7 At3g09220 F3L24.9
GWHTBCHF023914	GWHPBCHF028427	GWHGBCHF022763	TkA04G071870	TkA04G071870	27	0.490019	1	0.0195697	TRUE	4.75489	4.66897	5.21758	1.81276e-07	5.59425e-07	1.67321e-07	True	GWHGBCHF022763	TkA04G071870.2	ref|XP_023734816.1|	86.188	543	23	74	1	92	1720	31	572	NA	0	998	laccase-7 [Lactuca sativa]	Q9SR40	61.09	532	22	194	7	92	1669	26	550	NA	0	672	RecName: Full=Laccase-7; AltName: Full=Benzenediol:oxygen oxidoreductase 7; AltName: Full=Diphenol oxidase 7; AltName: Full=Urishiol oxidase 7; Flags: Precursor [Arabidopsis thaliana]	LAC7_ARATH	Laccase-7, EC 1.10.3.2 (Benzenediol:oxygen oxidoreductase 7) (Diphenol oxidase 7) (Urishiol oxidase 7)	LAC7 At3g09220 F3L24.9
GWHTBCHF023915	GWHPBCHF028428	GWHGBCHF022763	TkA04G071870	TkA04G071870	27	0.490019	1	0.0195697	TRUE	4.75489	4.66897	5.21758	1.81276e-07	5.59425e-07	1.67321e-07	True	GWHGBCHF022763	TkA04G071870.3	ref|XP_023734888.1|	88.787	544	22	60	1	344	1975	30	572	NA	0	1019	laccase-7 [Lactuca sativa]	Q9SR40	60.788	533	21	196	7	344	1924	25	550	NA	0	666	RecName: Full=Laccase-7; AltName: Full=Benzenediol:oxygen oxidoreductase 7; AltName: Full=Diphenol oxidase 7; AltName: Full=Urishiol oxidase 7; Flags: Precursor [Arabidopsis thaliana]	LAC7_ARATH	Laccase-7, EC 1.10.3.2 (Benzenediol:oxygen oxidoreductase 7) (Diphenol oxidase 7) (Urishiol oxidase 7)	LAC7 At3g09220 F3L24.9
GWHTBCHF029951	GWHPBCHF035633	GWHGBCHF028475	TkA05G154250	TkA05G154250	13.33	0.241924	0	0	TRUE	4.7366	4.65069	3.66331	0.000248972	0.000563883	0.000168654	True	GWHGBCHF028475	TkA05G154250.1	ref|XP_042467997.1|	41.304	46	8	23	1	299	162	219	260	NA	8	34.3	pentatricopeptide repeat-containing protein At1g62680, mitochondrial-like [Zingiber officinale]	A9UR29	44.186	43	7	23	1	58	183	22	64	NA	1.3	32.3	RecName: Full=Ubiquitin-fold modifier-conjugating enzyme 1; AltName: Full=Ufm1-conjugating enzyme 1 [Monosiga brevicollis]	UFC1_MONBE	Ubiquitin-fold modifier-conjugating enzyme 1 (Ufm1-conjugating enzyme 1)	21173
GWHTBCHF021922	GWHPBCHF026072	GWHGBCHF020865	TkA03G571000	TkA03G571000	26.5	0.480945	1	0.0195697	TRUE	4.72792	4.64201	5.16326	2.42687e-07	7.41543e-07	2.21791e-07	True	GWHGBCHF020865	TkA03G571000.1	ref|XP_023731647.1|	65.625	64	7	17	1	481	657	119	182	NA	2.54e-14	79.7	glycosyltransferase-like At2g41451 [Lactuca sativa]	Q9C9Z9	59.375	64	7	21	1	481	657	132	195	NA	4.02e-13	72.8	RecName: Full=Glycosyltransferase-like KOBITO 1; AltName: Full=Protein ABA INSENSITIVE 8; AltName: Full=Protein ELONGATION DEFECTIVE 1; Flags: Precursor [Arabidopsis thaliana]	ELD1_ARATH	Glycosyltransferase-like KOBITO 1, EC 2.4.1.- (Protein ABA INSENSITIVE 8) (Protein ELONGATION DEFECTIVE 1)	ELD1 ABI8 KOB1 At3g08550 F17O14.2
GWHTBCHF021597	GWHPBCHF025689	GWHGBCHF020567	TkA03G554480	TkA03G554480	53	0.96189	2	0.0391394	TRUE	4.72792	4.64201	7.30195	2.83623e-13	1.24451e-12	3.72225e-13	True	GWHGBCHF020567	TkA03G554480.1	ref|XP_023755759.1|	76.744	301	33	61	4	10	909	18	310	NA	6.16e-158	448	uncharacterized protein LOC111904183 [Lactuca sativa]	O88587	28.947	76	8	47	2	253	465	49	122	NA	0.14	37	RecName: Full=Catechol O-methyltransferase [Mus musculus]	COMT_MOUSE	Catechol O-methyltransferase, EC 2.1.1.6	Comt Comt1
GWHTBCHF036803	GWHPBCHF043787	GWHGBCHF035040	TkA06G470780	TkA06G470780	423	7.67697	16	0.313115	TRUE	4.72451	4.6386	20.6257	1.61311e-94	3.30299e-93	9.87904e-94	True	GWHGBCHF035040	TkA06G470780.1	ref|XP_023770868.1|	64.378	233	27	83	0	75	773	6	238	NA	5.47e-102	304	uncharacterized protein LOC111919537 [Lactuca sativa]	Q9ZZM3	28.283	99	11	46	4	477	764	377	453	NA	5.3	32.3	RecName: Full=NADH-ubiquinone oxidoreductase chain 5; AltName: Full=NADH dehydrogenase subunit 5 [Salmo salar]	NU5M_SALSA	NADH-ubiquinone oxidoreductase chain 5, EC 7.1.1.2 (NADH dehydrogenase subunit 5)	MT-ND5 MTND5 NADH5 ND5
GWHTBCHF036804	GWHPBCHF043788	GWHGBCHF035040	TkA06G470780	TkA06G470780	423	7.67697	16	0.313115	TRUE	4.72451	4.6386	20.6257	1.61311e-94	3.30299e-93	9.87904e-94	True	GWHGBCHF035040	TkA06G470780.2	ref|XP_023770868.1|	64.378	233	23	83	0	75	773	6	238	NA	2.78e-101	304	uncharacterized protein LOC111919537 [Lactuca sativa]	Q9ZZM3	28.283	99	9	46	4	477	764	377	453	NA	6.6	32.3	RecName: Full=NADH-ubiquinone oxidoreductase chain 5; AltName: Full=NADH dehydrogenase subunit 5 [Salmo salar]	NU5M_SALSA	NADH-ubiquinone oxidoreductase chain 5, EC 7.1.1.2 (NADH dehydrogenase subunit 5)	MT-ND5 MTND5 NADH5 ND5
GWHTBCHF036805	GWHPBCHF043789	GWHGBCHF035040	TkA06G470780	TkA06G470780	423	7.67697	16	0.313115	TRUE	4.72451	4.6386	20.6257	1.61311e-94	3.30299e-93	9.87904e-94	True	GWHGBCHF035040	TkA06G470780.3	ref|XP_023770868.1|	64.378	233	21	83	0	75	773	6	238	NA	1.01e-100	304	uncharacterized protein LOC111919537 [Lactuca sativa]	Q9ZZM3	28.283	99	9	46	4	477	764	377	453	NA	7.7	32.3	RecName: Full=NADH-ubiquinone oxidoreductase chain 5; AltName: Full=NADH dehydrogenase subunit 5 [Salmo salar]	NU5M_SALSA	NADH-ubiquinone oxidoreductase chain 5, EC 7.1.1.2 (NADH dehydrogenase subunit 5)	MT-ND5 MTND5 NADH5 ND5
GWHTBCHF035530	GWHPBCHF042259	GWHGBCHF033739	TkA06G219070	TkA06G219070	184.5	3.34847	7	0.136988	TRUE	4.72012	4.63421	13.6193	3.07338e-42	3.16343e-41	9.46162e-42	True	GWHGBCHF033739	TkA06G219070.1	ref|XP_019169208.1|	62.222	45	5	17	0	653	787	153	197	NA	7.35e-09	62.8	PREDICTED: GATA transcription factor 24-like [Ipomoea nil]	Q6Z433	95.833	24	3	1	0	716	787	169	192	NA	1.27e-05	49.7	RecName: Full=GATA transcription factor 17; Short=OsGATA17; AltName: Full=Protein TIFY 2a; Short=OsTIFY2a [Oryza sativa Japonica Group]	GAT17_ORYSJ	GATA transcription factor 17, OsGATA17 (Protein TIFY 2a, OsTIFY2a)	GATA17 TIFY2A Os02g0148500 LOC_Os02g05510 P0479D12.16
GWHTBCHF047327	GWHPBCHF056367	GWHGBCHF045128	TkA08G428930	TkA08G428930	262.5	4.76408	10	0.195697	TRUE	4.71425	4.62833	16.241	2.58517e-59	3.53049e-58	1.05595e-58	True	GWHGBCHF045128	TkA08G428930.1	ref|XP_027920256.1|	35.821	67	15	31	2	60	257	5	60	NA	0.51	37	uncharacterized protein LOC114178510 isoform X2 [Vigna unguiculata]	Q4WLI9	34.328	67	15	41	1	12	203	147	213	NA	0.39	33.9	RecName: Full=U3 small nucleolar RNA-associated protein 10 [Aspergillus fumigatus Af293]	UTP10_ASPFU	U3 small nucleolar RNA-associated protein 10	utp10 AFUA_6G13370
GWHTBCHF002772	GWHPBCHF003335	GWHGBCHF002636	TkA01G045580	TkA01G045580	13	0.235935	0	0	TRUE	4.70044	4.61453	3.61212	0.000303704	0.000680348	0.000203398	True	GWHGBCHF002636	TkA01G045580.1	NA	NA	NA	NA	NA	NA	NA	NA	NA	NA	NA	NA	NA	NA	A3DNQ6	50	18	4	9	0	127	74	443	460	NA	4.2	30.8	RecName: Full=V-type ATP synthase alpha chain; AltName: Full=V-ATPase subunit A [Staphylothermus marinus F1]	VATA_STAMF	V-type ATP synthase alpha chain, EC 7.1.2.2 (V-ATPase subunit A)	atpA Smar_1171
GWHTBCHF009449	GWHPBCHF011339	GWHGBCHF009139	TkA02G074570	TkA02G074570	13	0.235935	0	0	TRUE	4.70044	4.61453	3.61212	0.000303704	0.000680348	0.000203398	True	GWHGBCHF009139	TkA02G074570.1	ref|XP_023765193.1|	62.162	37	5	14	0	238	348	104	140	NA	0.000109	49.3	uncharacterized protein LOC111913717 [Lactuca sativa]	Q8U009	43.59	39	4	19	1	559	666	3	41	NA	1.8	32.3	RecName: Full=50S ribosomal protein L14; AltName: Full=Large ribosomal subunit protein uL14 [Pyrococcus furiosus DSM 3638]	RL14_PYRFU	50S ribosomal protein L14 (Large ribosomal subunit protein uL14)	rpl14 PF1814
GWHTBCHF009915	GWHPBCHF011895	GWHGBCHF009553	TkA02G106180	TkA02G106180	13	0.235935	0	0	TRUE	4.70044	4.61453	3.61212	0.000303704	0.000680348	0.000203398	True	GWHGBCHF009553	TkA02G106180.1	ref|XP_023772810.1|	36.364	154	29	87	2	46	507	37	179	NA	1.21e-21	92.8	uncharacterized protein LOC111921458 [Lactuca sativa]	B2VJX8	30.909	55	9	29	1	363	226	222	276	NA	1.6	32.7	RecName: Full=N-succinylglutamate 5-semialdehyde dehydrogenase; AltName: Full=Succinylglutamic semialdehyde dehydrogenase; Short=SGSD [Erwinia tasmaniensis Et1/99]	ASTD_ERWT9	N-succinylglutamate 5-semialdehyde dehydrogenase, EC 1.2.1.71 (Succinylglutamic semialdehyde dehydrogenase, SGSD)	astD ETA_18570
GWHTBCHF012465	GWHPBCHF014900	GWHGBCHF011935	TkA02G406240	TkA02G406240	13	0.235935	0	0	TRUE	4.70044	4.61453	3.61212	0.000303704	0.000680348	0.000203398	True	GWHGBCHF011935	TkA02G406240.1	ref|XP_023756501.1|	44.444	387	11	196	4	2383	3513	57	434	NA	6.45e-93	315	uncharacterized protein LOC111905047 [Lactuca sativa]	P0C2F6	32.402	179	5	109	3	2989	3513	16	186	NA	1.65e-20	100	RecName: Full=Putative ribonuclease H protein At1g65750 [Arabidopsis thaliana]	RNHX1_ARATH	Putative ribonuclease H protein At1g65750, EC 3.1.26.4	At1g65750 F1E22.12
GWHTBCHF019711	GWHPBCHF023487	GWHGBCHF018848	TkA03G430280	TkA03G430280	13	0.235935	0	0	TRUE	4.70044	4.61453	3.61212	0.000303704	0.000680348	0.000203398	True	GWHGBCHF018848	TkA03G430280.1	ref|XP_023747202.1|	89.908	218	23	17	1	128	781	1	213	NA	1.17e-137	394	truncated transcription factor CAULIFLOWER D isoform X2 [Lactuca sativa]	F6I457	46.893	177	18	87	2	128	646	1	174	NA	1.8e-46	159	RecName: Full=Agamous-like MADS-box protein AGL11; AltName: Full=Agamous like-protein 11; Short=VvAGL11; AltName: Full=MADS-box protein 5; Short=VvMADS5; AltName: Full=Protein SEED DEVELOPMENT INHIBITOR; AltName: Full=VvAG3; AltName: Full=VviAG3 [Vitis vinifera]	AG11C_VITVI	Agamous-like MADS-box protein AGL11 (Agamous like-protein 11, VvAGL11) (MADS-box protein 5, VvMADS5) (Protein SEED DEVELOPMENT INHIBITOR) (VvAG3) (VviAG3)	AGL11 MADS5 SDI VIT_18s0041g01880
GWHTBCHF021199	GWHPBCHF025238	GWHGBCHF020236	TkA03G533100	TkA03G533100	13	0.235935	0	0	TRUE	4.70044	4.61453	3.61212	0.000303704	0.000680348	0.000203398	True	GWHGBCHF020236	TkA03G533100.1	ref|XP_023730636.1|	57.82	211	28	48	3	25	549	91	296	NA	3.51e-66	216	probable polygalacturonase [Lactuca sativa]	A7PZL3	38.947	190	25	77	2	88	549	132	318	NA	4.67e-31	121	RecName: Full=Probable polygalacturonase; Short=PG; AltName: Full=Pectinase [Vitis vinifera]	PGLR_VITVI	Probable polygalacturonase, PG, EC 3.2.1.15 (Pectinase)	GSVIVT00026920001 LOC100243180
GWHTBCHF023804	GWHPBCHF028299	GWHGBCHF022655	TkA04G063620	TkA04G063620	13	0.235935	0	0	TRUE	4.70044	4.61453	3.61212	0.000303704	0.000680348	0.000203398	True	GWHGBCHF022655	TkA04G063620.1	ref|XP_023735102.1|	52.11	1090	28	348	25	293	3112	1	1066	NA	0	913	serine/threonine-protein kinase RUNKEL [Lactuca sativa]	F4JY37	39.028	720	20	365	20	1103	3112	403	1098	NA	1.56e-105	365	RecName: Full=Serine/threonine-protein kinase RUNKEL; AltName: Full=Protein EMBRYO DEFECTIVE 3013; AltName: Full=Protein RUNKEL [Arabidopsis thaliana]	RUK_ARATH	Serine/threonine-protein kinase RUNKEL (Protein EMBRYO DEFECTIVE 3013) (Protein RUNKEL, EC 2.7.11.1)	RUK EMB3013 At5g18700 T1A4.80
GWHTBCHF029524	GWHPBCHF035096	GWHGBCHF028033	TkA05G087010	TkA05G087010	13	0.235935	0	0	TRUE	4.70044	4.61453	3.61212	0.000303704	0.000680348	0.000203398	True	GWHGBCHF028033	TkA05G087010.1	ref|XP_023755311.1|	87.291	299	25	37	1	102	998	28	325	NA	0	545	peroxidase 27 [Lactuca sativa]	Q43735	61.386	303	25	114	2	90	998	22	321	NA	3.41e-135	392	RecName: Full=Peroxidase 27; Short=Atperox P27; AltName: Full=ATP12a; AltName: Full=PRXR7; Flags: Precursor [Arabidopsis thaliana]	PER27_ARATH	Peroxidase 27, Atperox P27, EC 1.11.1.7 (ATP12a) (PRXR7)	PER27 P27 At3g01190 T4P13.12
GWHTBCHF029525	GWHPBCHF035097	GWHGBCHF028033	TkA05G087010	TkA05G087010	13	0.235935	0	0	TRUE	4.70044	4.61453	3.61212	0.000303704	0.000680348	0.000203398	True	GWHGBCHF028033	TkA05G087010.2	ref|XP_023755313.1|	84.969	326	28	48	1	11	988	1	325	NA	0	560	peroxidase 27 [Lactuca sativa]	Q43735	59.509	326	28	127	3	11	988	1	321	NA	2.04e-139	403	RecName: Full=Peroxidase 27; Short=Atperox P27; AltName: Full=ATP12a; AltName: Full=PRXR7; Flags: Precursor [Arabidopsis thaliana]	PER27_ARATH	Peroxidase 27, Atperox P27, EC 1.11.1.7 (ATP12a) (PRXR7)	PER27 P27 At3g01190 T4P13.12
GWHTBCHF036025	GWHPBCHF042841	GWHGBCHF034264	TkA06G366810	TkA06G366810	13	0.235935	0	0	TRUE	4.70044	4.61453	3.61212	0.000303704	0.000680348	0.000203398	True	GWHGBCHF034264	TkA06G366810.1	ref|XP_023748454.1|	47.727	484	33	180	8	4	1239	131	613	NA	4.7e-137	411	protein FAR1-RELATED SEQUENCE 5-like [Lactuca sativa]	Q9SZL8	31.343	201	16	131	5	4	597	279	475	NA	3.06e-29	123	RecName: Full=Protein FAR1-RELATED SEQUENCE 5 [Arabidopsis thaliana]	FRS5_ARATH	Protein FAR1-RELATED SEQUENCE 5	FRS5 At4g38180 F20D10.300
GWHTBCHF040133	GWHPBCHF047771	GWHGBCHF038248	TkA07G316680	TkA07G316680	13	0.235935	0	0	TRUE	4.70044	4.61453	3.61212	0.000303704	0.000680348	0.000203398	True	GWHGBCHF038248	TkA07G316680.1	ref|XP_023742393.1|	84.211	418	23	57	6	103	1338	17	431	NA	0	641	NAC domain-containing protein 43 [Lactuca sativa]	Q84WP6	50.721	416	22	140	10	118	1338	2	361	NA	7.89e-105	324	RecName: Full=NAC domain-containing protein 43; Short=ANAC043; AltName: Full=Protein EMBRYO DEFECTIVE 2301; AltName: Full=Protein NAC SECONDARY WALL THICKENING PROMOTING FACTOR 1 [Arabidopsis thaliana]	NAC43_ARATH	NAC domain-containing protein 43, ANAC043 (Protein EMBRYO DEFECTIVE 2301) (Protein NAC SECONDARY WALL THICKENING PROMOTING FACTOR 1)	NAC043 EMB2301 NST1 At2g46770 F19D11.5
GWHTBCHF046702	GWHPBCHF055603	GWHGBCHF044478	TkA08G299380	TkA08G299380	13	0.235935	0	0	TRUE	4.70044	4.61453	3.61212	0.000303704	0.000680348	0.000203398	True	GWHGBCHF044478	TkA08G299380.1	ref|XP_048631999.1|	50.844	474	21	215	11	595	1983	158	624	NA	8.23e-141	449	uncharacterized protein LOC106421924 isoform X1 [Brassica napus]	Q94HW2	38.584	438	19	252	7	652	1932	329	760	NA	2.35e-79	281	RecName: Full=Retrovirus-related Pol polyprotein from transposon RE1; AltName: Full=Retro element 1; Short=AtRE1; Includes: RecName: Full=Protease RE1; Includes: RecName: Full=Reverse transcriptase RE1; Includes: RecName: Full=Endonuclease RE1 [Arabidopsis thaliana]	POLR1_ARATH	Retrovirus-related Pol polyprotein from transposon RE1 (Retro element 1, AtRE1) [Includes: Protease RE1, EC 3.4.23.-; Reverse transcriptase RE1, EC 2.7.7.49; Endonuclease RE1 ]	RE1 RF12 RF28 At1g58889 R18I; RE1 At1g59265 T4M14.18
GWHTBCHF022022	GWHPBCHF026193	GWHGBCHF020967	TkA03G579810	TkA03G579810	25.67	0.465881	1	0.0195697	TRUE	4.68201	4.5961	5.07169	3.94305e-07	1.18264e-06	3.53722e-07	True	GWHGBCHF020967	TkA03G579810.1	ref|XP_042055508.1|	40	40	9	16	1	200	295	631	670	NA	0.71	35.8	uncharacterized protein LOC121800028 isoform X3 [Salvia splendens]	Q8BGY4	60	15	4	6	0	280	324	524	538	NA	7.6	29.6	RecName: Full=Kelch-like protein 26 [Mus musculus]	KLH26_MOUSE	Kelch-like protein 26	Klhl26
GWHTBCHF028958	GWHPBCHF034420	GWHGBCHF027511	TkA05G042090	TkA05G042090	25.5	0.462796	1	0.0195697	TRUE	4.67243	4.58651	5.05271	4.35588e-07	1.3001e-06	3.88852e-07	True	GWHGBCHF027511	TkA05G042090.1	ref|XP_021977806.1|	79.31	58	8	11	1	571	744	159	215	NA	4.58e-21	94	ras-related protein RABE1a [Helianthus annuus]	O24466	62.069	58	8	21	1	571	744	159	215	NA	2.35e-15	75.9	RecName: Full=Ras-related protein RABE1a; Short=AtRABE1a; AltName: Full=Ras-related protein Rab8B; Short=AtRab8B [Arabidopsis thaliana]	RAE1A_ARATH	Ras-related protein RABE1a, AtRABE1a (Ras-related protein Rab8B, AtRab8B)	RABE1A RAB8 RAB8B At3g53610 F4P12.310
GWHTBCHF021169	GWHPBCHF025202	GWHGBCHF020205	TkA03G531070	TkA03G531070	51	0.925592	2	0.0391394	TRUE	4.67243	4.58651	7.14561	8.95975e-13	3.83264e-12	1.14632e-12	True	GWHGBCHF020205	TkA03G531070.1	ref|XP_023767505.1|	84.793	217	19	31	2	57	704	2	217	NA	1.51e-110	328	uncharacterized protein LOC111916100 [Lactuca sativa]	C4L755	26.042	96	8	61	3	72	332	118	212	NA	4.8	33.1	RecName: Full=Chromosomal replication initiator protein DnaA [Tolumonas auensis DSM 9187]	DNAA_TOLAT	Chromosomal replication initiator protein DnaA	dnaA Tola_0001
GWHTBCHF039553	GWHPBCHF047076	GWHGBCHF037714	TkA07G260410	TkA07G260410	12.53	0.227405	0	0	TRUE	4.64731	4.5614	3.53782	0.000403452	0.000890769	0.000266423	True	GWHGBCHF037714	TkA07G260410.1	ref|XP_042475001.1|	95.775	71	14	3	0	52	264	299	369	NA	7.34e-44	159	ecotropic viral integration site 5 protein homolog isoform X1 [Macadamia integrifolia]	B0R0W9	58.73	63	12	25	1	79	264	513	575	NA	2.53e-17	82	RecName: Full=TBC1 domain family member 8B [Danio rerio]	TBC8B_DANRE	TBC1 domain family member 8B	tbc1d8b si:dkey-110k5.6
GWHTBCHF004506	GWHPBCHF005434	GWHGBCHF004349	TkA01G256890	TkA01G256890	12.5	0.226861	0	0	TRUE	4.64386	4.55794	3.53302	0.000410848	0.000906316	0.000271054	True	GWHGBCHF004349	TkA01G256890.1	ref|XP_042753775.1|	88	50	14	6	0	217	366	1	50	NA	1.52e-23	100	protein STRUBBELIG-RECEPTOR FAMILY 2 [Lactuca sativa]	P17786	86.957	46	12	6	0	1	138	389	434	NA	3.12e-21	90.5	RecName: Full=Elongation factor 1-alpha; Short=EF-1-alpha [Solanum lycopersicum]	EF1A_SOLLC	Elongation factor 1-alpha, EF-1-alpha	NA
GWHTBCHF010561	GWHPBCHF012657	GWHGBCHF010164	TkA02G177370	TkA02G177370	12.5	0.226861	0	0	TRUE	4.64386	4.55794	3.53302	0.000410848	0.000906316	0.000271054	True	GWHGBCHF010164	TkA02G177370.1	ref|XP_023751884.1|	80.645	124	23	23	1	1	369	181	304	NA	1.7e-63	204	tRNA-dihydrouridine(20) synthase [NAD(P)+]-like [Lactuca sativa]	Q9NX74	39.683	126	22	68	4	4	363	188	311	NA	3.43e-19	87.4	RecName: Full=tRNA-dihydrouridine(20) synthase [NAD(P)+]-like; AltName: Full=Dihydrouridine synthase 2; AltName: Full=Up-regulated in lung cancer protein 8; Short=URLC8; AltName: Full=tRNA-dihydrouridine synthase 2-like; Short=hDUS2 [Homo sapiens]	DUS2L_HUMAN	tRNA-dihydrouridine(20) synthase [NAD(P)+]-like, EC 1.3.1.91 (Dihydrouridine synthase 2) (Up-regulated in lung cancer protein 8, URLC8) (tRNA-dihydrouridine synthase 2-like, hDUS2)	DUS2 DUS2L
GWHTBCHF043835	GWHPBCHF052149	GWHGBCHF041703	TkA08G107650	TkA08G107650	12.5	0.226861	0	0	TRUE	4.64386	4.55794	3.53302	0.000410848	0.000906316	0.000271054	True	GWHGBCHF041703	TkA08G107650.1	ref|XP_042753995.1|	32	75	7	51	0	112	336	236	310	NA	2.09e-07	59.3	uncharacterized protein LOC122195844 isoform X2 [Lactuca sativa]	A6NM45	25	136	12	67	4	275	637	83	198	NA	2	33.5	PUTATIVE PSEUDOGENE: RecName: Full=Putative claudin-24; AltName: Full=Claudin-21 [Homo sapiens]	CLD24_HUMAN	Putative claudin-24 (Claudin-21)	CLDN24 CLDN21
GWHTBCHF047335	GWHPBCHF056375	GWHGBCHF045136	TkA08G429490	TkA08G429490	25	0.453722	1	0.0195697	TRUE	4.64386	4.55794	4.99644	5.83988e-07	1.72554e-06	5.16099e-07	True	GWHGBCHF045136	TkA08G429490.1	ref|XP_048494433.1|	60.606	33	6	13	0	105	7	1363	1395	NA	1.68e-05	51.2	uncharacterized protein LOC125494727 [Beta vulgaris subsp. vulgaris]	Q97BC5	46.667	30	5	16	0	332	243	34	63	NA	2.2	31.6	RecName: Full=Prefoldin subunit alpha; AltName: Full=GimC subunit alpha [Thermoplasma volcanium GSS1]	PFDA_THEVO	Prefoldin subunit alpha (GimC subunit alpha)	pfdA TV0531 TVG0522388
GWHTBCHF014067	GWHPBCHF016772	GWHGBCHF013417	TkA02G502240	TkA02G502240	100	1.81489	4	0.0782788	TRUE	4.64386	4.55794	9.99288	1.63756e-23	1.07e-22	3.2003e-23	True	GWHGBCHF013417	TkA02G502240.1	ref|XP_023762225.1|	84.038	213	33	21	2	1	603	82	293	NA	8.51e-110	322	uncharacterized protein LOC111910630 [Lactuca sativa]	NA	NA	NA	NA	NA	NA	NA	NA	NA	NA	NA	NA	NA	NA	NA	NA	NA
GWHTBCHF003629	GWHPBCHF004351	GWHGBCHF003451	TkA01G127600	TkA01G127600	347	6.29766	14	0.273976	TRUE	4.63144	4.54552	18.604	2.98452e-77	5.09881e-76	1.52502e-76	True	GWHGBCHF003451	TkA01G127600.1	ref|XP_015086841.2|	55.963	327	33	96	3	1	837	1	327	NA	1.14e-122	359	cytochrome P450 94C1-like [Solanum pennellii]	P85191	85.294	136	16	19	1	433	840	19	153	NA	2.82e-78	237	RecName: Full=Cytochrome P450 [Helianthus annuus]	CP450_HELAN	Cytochrome P450, EC 1.14.-.-	NA
GWHTBCHF003360	GWHPBCHF004035	GWHGBCHF003195	TkA01G100640	TkA01G100640	147	2.66788	6	0.117418	TRUE	4.61471	4.5288	12.0992	1.06642e-33	9.20705e-33	2.75377e-33	True	GWHGBCHF003195	TkA01G100640.1	ref|XP_023760936.1|	85.241	332	23	44	3	78	1061	1	331	NA	0	584	probable carboxylesterase 15 [Lactuca sativa]	Q9FG13	53.916	332	23	138	7	78	1049	1	325	NA	8.79e-113	338	RecName: Full=Probable carboxylesterase 15; AltName: Full=AtCXE15 [Arabidopsis thaliana]	CXE15_ARATH	Probable carboxylesterase 15 (AtCXE15, EC 3.1.1.1)	CXE15 At5g06570 F15M7.10
GWHTBCHF008534	GWHPBCHF010268	GWHGBCHF008251	TkA01G630770	TkA01G630770	73	1.32487	3	0.0587091	TRUE	4.60486	4.51895	8.52227	1.5646e-17	8.25468e-17	2.46892e-17	True	GWHGBCHF008251	TkA01G630770.1	ref|XP_023742515.2|	91.716	507	33	41	1	1	1521	45	550	NA	0	943	putative nucleobase-ascorbate transporter 10 [Lactuca sativa]	O04472	55.854	521	33	210	4	4	1521	25	540	NA	0	602	RecName: Full=Putative nucleobase-ascorbate transporter 10; Short=AtNAT10 [Arabidopsis thaliana]	NAT10_ARATH	Putative nucleobase-ascorbate transporter 10, AtNAT10	NAT10 At1g65550 F5I14.8
GWHTBCHF002977	GWHPBCHF003584	GWHGBCHF002843	TkA01G068740	TkA01G068740	445.67	8.0884	18.5	0.36204	TRUE	4.59038	4.50446	21.0425	2.68068e-98	5.6866e-97	1.70083e-97	True	GWHGBCHF002843	TkA01G068740.1	ref|XP_021979472.1|	100	65	13	0	0	265	459	18	82	NA	1.26e-40	138	cyclin-dependent kinases regulatory subunit 1 [Helianthus annuus]	Q9SJJ5	86.765	68	13	7	1	265	468	18	83	NA	1.93e-36	124	RecName: Full=Cyclin-dependent kinases regulatory subunit 2 [Arabidopsis thaliana]	CKS2_ARATH	Cyclin-dependent kinases regulatory subunit 2	CKS2 At2g27970 T1E2.11
GWHTBCHF002829	GWHPBCHF003406	GWHGBCHF002691	TkA01G053350	TkA01G053350	12	0.217786	0	0	TRUE	4.58496	4.49905	3.45196	0.000556539	0.00120826	0.000361139	True	GWHGBCHF002691	TkA01G053350.1	ref|XP_043639616.1|	33.333	147	32	91	3	7	438	55	197	NA	2.51e-21	91.7	uncharacterized protein LOC122610690 [Erigeron canadensis]	Q5EAK6	27.273	88	20	58	3	64	324	1269	1351	NA	1.1	32.7	RecName: Full=Serine/threonine-protein kinase ATM; AltName: Full=Telomere fusion protein [Drosophila melanogaster]	ATM_DROME	Serine/threonine-protein kinase ATM, EC 2.7.11.1 (Telomere fusion protein)	tefu atm CG6535
GWHTBCHF002864	GWHPBCHF003452	GWHGBCHF002733	TkA01G056160	TkA01G056160	12	0.217786	0	0	TRUE	4.58496	4.49905	3.45196	0.000556539	0.00120826	0.000361139	True	GWHGBCHF002733	TkA01G056160.1	ref|XP_023742319.1|	72.647	563	33	120	6	1	1656	1	540	NA	0	826	DELLA protein RGL2 [Lactuca sativa]	Q8GXW1	29.435	496	29	301	14	214	1656	86	547	NA	2.42e-53	192	RecName: Full=DELLA protein RGL2; AltName: Full=GRAS family protein 15; Short=AtGRAS-15; AltName: Full=RGA-like protein 2; AltName: Full=Scarecrow-like protein 19; Short=AtSCL19 [Arabidopsis thaliana]	RGL2_ARATH	DELLA protein RGL2 (GRAS family protein 15, AtGRAS-15) (RGA-like protein 2) (Scarecrow-like protein 19, AtSCL19)	RGL2 SCL19 At3g03450 T21P5.13
GWHTBCHF005633	GWHPBCHF006828	GWHGBCHF005482	TkA01G431030	TkA01G431030	12	0.217786	0	0	TRUE	4.58496	4.49905	3.45196	0.000556539	0.00120826	0.000361139	True	GWHGBCHF005482	TkA01G431030.1	ref|XP_024982989.1|	89.655	58	17	6	0	1	174	99	156	NA	8.57e-35	116	U3 small nucleolar RNA-associated protein 21 homolog [Cynara cardunculus var. scolymus]	Q8NI36	42.373	59	17	29	2	10	183	171	225	NA	1.16e-06	45.4	RecName: Full=WD repeat-containing protein 36; AltName: Full=T-cell activation WD repeat-containing protein; Short=TA-WDRP [Homo sapiens]	WDR36_HUMAN	WD repeat-containing protein 36 (T-cell activation WD repeat-containing protein, TA-WDRP)	WDR36
GWHTBCHF006392	GWHPBCHF007737	GWHGBCHF006231	TkA01G493010	TkA01G493010	12	0.217786	0	0	TRUE	4.58496	4.49905	3.45196	0.000556539	0.00120826	0.000361139	True	GWHGBCHF006231	TkA01G493010.1	ref|XP_023763883.1|	74.803	127	33	32	0	1	381	419	545	NA	3.26e-66	215	berberine bridge enzyme-like 8 [Lactuca sativa]	Q9FKU8	49.18	122	31	53	4	1	354	418	534	NA	8.3e-31	117	RecName: Full=Berberine bridge enzyme-like 26; Short=AtBBE-like 26; Flags: Precursor [Arabidopsis thaliana]	BBE26_ARATH	Berberine bridge enzyme-like 26, AtBBE-like 26, EC 1.1.1.-	At5g44400 K9L2.20
GWHTBCHF017969	GWHPBCHF021373	GWHGBCHF017117	TkA03G207380	TkA03G207380	12	0.217786	0	0	TRUE	4.58496	4.49905	3.45196	0.000556539	0.00120826	0.000361139	True	GWHGBCHF017117	TkA03G207380.1	ref|XP_023741846.1|	94.167	480	26	26	1	147	1586	1	478	NA	0	806	protein DETOXIFICATION 54 [Lactuca sativa]	Q9LE20	67.961	515	27	134	6	147	1628	1	505	NA	0	610	RecName: Full=Protein DETOXIFICATION 54; Short=AtDTX54; AltName: Full=Multidrug and toxic compound extrusion protein 54; Short=MATE protein 54; AltName: Full=Protein NOVEL ION CARRIER 2; Short=Protein NIC2 [Arabidopsis thaliana]	DTX54_ARATH	Protein DETOXIFICATION 54, AtDTX54 (Multidrug and toxic compound extrusion protein 54, MATE protein 54) (Protein NOVEL ION CARRIER 2, Protein NIC2)	DTX54 NIC2 At1g71870 F14O23.25 F17M19.2
GWHTBCHF019657	GWHPBCHF023427	GWHGBCHF018797	TkA03G424910	TkA03G424910	12	0.217786	0	0	TRUE	4.58496	4.49905	3.45196	0.000556539	0.00120826	0.000361139	True	GWHGBCHF018797	TkA03G424910.1	ref|XP_023752352.1|	64.557	79	15	21	1	251	466	28	106	NA	6.1e-18	85.1	uncharacterized protein LOC111900703 [Lactuca sativa]	Q9Y7Q9	32.836	67	12	35	4	223	396	261	326	NA	0.62	33.9	RecName: Full=Probable metabolite transporter C2H8.02 [Schizosaccharomyces pombe 972h-]	YCX2_SCHPO	Probable metabolite transporter C2H8.02	SPCC2H8.02
GWHTBCHF024150	GWHPBCHF028717	GWHGBCHF022991	TkA04G091100	TkA04G091100	12	0.217786	0	0	TRUE	4.58496	4.49905	3.45196	0.000556539	0.00120826	0.000361139	True	GWHGBCHF022991	TkA04G091100.1	ref|XP_022032645.1|	36.387	382	16	211	3	1168	2220	51	431	NA	3.33e-76	259	uncharacterized protein LOC110933746 [Helianthus annuus]	P0C2F6	36.62	142	6	89	1	1531	1953	16	157	NA	7.21e-19	94.7	RecName: Full=Putative ribonuclease H protein At1g65750 [Arabidopsis thaliana]	RNHX1_ARATH	Putative ribonuclease H protein At1g65750, EC 3.1.26.4	At1g65750 F1E22.12
GWHTBCHF024735	GWHPBCHF029412	GWHGBCHF023529	TkA04G129280	TkA04G129280	12	0.217786	0	0	TRUE	4.58496	4.49905	3.45196	0.000556539	0.00120826	0.000361139	True	GWHGBCHF023529	TkA04G129280.1	ref|XP_023740177.1|	47.273	220	11	99	1	1120	1728	10	229	NA	1.13e-61	214	uncharacterized protein LOC111888270 [Lactuca sativa]	O00370	23.744	219	10	135	9	1144	1734	29	237	NA	0.28	38.1	RecName: Full=LINE-1 retrotransposable element ORF2 protein; Short=ORF2p; Includes: RecName: Full=Reverse transcriptase; Includes: RecName: Full=Endonuclease [Homo sapiens]	LORF2_HUMAN	LINE-1 retrotransposable element ORF2 protein, ORF2p [Includes: Reverse transcriptase, EC 2.7.7.49; Endonuclease, EC 3.1.21.- ]	NA
GWHTBCHF025680	GWHPBCHF030551	GWHGBCHF024442	TkA04G238770	TkA04G238770	12	0.217786	0	0	TRUE	4.58496	4.49905	3.45196	0.000556539	0.00120826	0.000361139	True	GWHGBCHF024442	TkA04G238770.1	ref|XP_042754865.1|	81.188	101	30	16	3	4	303	39	137	NA	1.71e-41	141	uncharacterized protein LOC111917406 isoform X2 [Lactuca sativa]	P50343	34.483	29	9	19	0	187	273	72	100	NA	3.8	30	RecName: Full=Tryptase beta-2; Short=Tryptase-2; AltName: Full=Mast cell protease 6; Short=rMCP-6; Flags: Precursor [Rattus norvegicus]	TRYB2_RAT	Tryptase beta-2, Tryptase-2, EC 3.4.21.59 (Mast cell protease 6, rMCP-6)	Tpsb2 Mcp6 Mcpt6
GWHTBCHF029300	GWHPBCHF034832	GWHGBCHF027818	TkA05G065260	TkA05G065260	12	0.217786	0	0	TRUE	4.58496	4.49905	3.45196	0.000556539	0.00120826	0.000361139	True	GWHGBCHF027818	TkA05G065260.1	ref|XP_043617341.1|	44.444	54	11	23	2	202	354	362	411	NA	0.002	43.9	la-related protein 1C-like [Erigeron canadensis]	Q940X9	57.143	21	5	9	0	301	363	305	325	NA	0.18	35	RecName: Full=La-related protein 1A; Short=AtLARP1a [Arabidopsis thaliana]	LRP1A_ARATH	La-related protein 1A, AtLARP1a	LARP1A At5g21160 T10F18.190
GWHTBCHF033871	GWHPBCHF040292	GWHGBCHF032109	TkA06G062860	TkA06G062860	12	0.217786	0	0	TRUE	4.58496	4.49905	3.45196	0.000556539	0.00120826	0.000361139	True	GWHGBCHF032109	TkA06G062860.1	ref|XP_023755432.1|	88.889	153	33	9	2	1	435	118	270	NA	2.93e-58	187	AT-hook motif nuclear-localized protein 20 [Lactuca sativa]	Q8GWQ2	64.331	157	33	44	1	1	435	125	281	NA	2.13e-43	147	RecName: Full=AT-hook motif nuclear-localized protein 20 [Arabidopsis thaliana]	AHL20_ARATH	AT-hook motif nuclear-localized protein 20	AHL20 RNH1 At4g14465 FCAALL.196
GWHTBCHF033910	GWHPBCHF040334	GWHGBCHF032141	TkA06G064870	TkA06G064870	12	0.217786	0	0	TRUE	4.58496	4.49905	3.45196	0.000556539	0.00120826	0.000361139	True	GWHGBCHF032141	TkA06G064870.1	ref|XP_023733832.1|	38.496	226	31	118	1	1	615	1	226	NA	3.22e-45	158	uncharacterized protein LOC111881667 [Lactuca sativa]	Q84K47	29.851	67	10	44	1	97	288	648	714	NA	0.78	34.3	RecName: Full=ABC transporter A family member 2; Short=ABC transporter ABCA.2; Short=AtABCA2; AltName: Full=ABC2 homolog 1 [Arabidopsis thaliana]	AB2A_ARATH	ABC transporter A family member 2, ABC transporter ABCA.2, AtABCA2 (ABC2 homolog 1)	ABCA2 ATH1 At3g47730 T23J7.60
GWHTBCHF035978	GWHPBCHF042786	GWHGBCHF034211	TkA06G354770	TkA06G354770	12	0.217786	0	0	TRUE	4.58496	4.49905	3.45196	0.000556539	0.00120826	0.000361139	True	GWHGBCHF034211	TkA06G354770.1	ref|XP_024968053.1|	52.326	86	14	6	1	172	324	163	248	NA	3.12e-19	88.2	DNA-directed RNA polymerase III subunit RPC5 isoform X1 [Cynara cardunculus var. scolymus]	P38770	46.429	28	8	15	0	104	21	47	74	NA	0.52	32.7	RecName: Full=Nucleus export protein BRL1; AltName: Full=BRR6-like protein 1 [Saccharomyces cerevisiae S288C]	BRL1_YEAST	Nucleus export protein BRL1 (BRR6-like protein 1)	BRL1 YHR036W
GWHTBCHF036700	GWHPBCHF043668	GWHGBCHF034942	TkA06G460260	TkA06G460260	12	0.217786	0	0	TRUE	4.58496	4.49905	3.45196	0.000556539	0.00120826	0.000361139	True	GWHGBCHF034942	TkA06G460260.1	ref|XP_023753858.1|	48.222	450	11	204	3	1684	2949	1	449	NA	9e-124	405	uncharacterized protein LOC111902240 [Lactuca sativa]	P14381	28.272	191	5	126	4	2383	2949	545	726	NA	1.32e-13	79.7	RecName: Full=Transposon TX1 uncharacterized 149 kDa protein; AltName: Full=ORF 2 [Xenopus laevis]	YTX2_XENLA	Transposon TX1 uncharacterized 149 kDa protein (ORF 2)	NA
GWHTBCHF037803	GWHPBCHF045009	GWHGBCHF036023	TkA07G052960	TkA07G052960	12	0.217786	0	0	TRUE	4.58496	4.49905	3.45196	0.000556539	0.00120826	0.000361139	True	GWHGBCHF036023	TkA07G052960.1	ref|XP_023732809.1|	62.937	286	27	89	3	202	1023	84	364	NA	2.38e-107	324	F-box protein At5g03100 [Lactuca sativa]	Q9LZ15	30.726	179	17	105	6	283	804	100	264	NA	3.62e-12	70.5	RecName: Full=Putative F-box/LRR-repeat protein At5g02700 [Arabidopsis thaliana]	FBL78_ARATH	Putative F-box/LRR-repeat protein At5g02700	At5g02700 F9G14.10
GWHTBCHF039675	GWHPBCHF047215	GWHGBCHF037833	TkA07G272850	TkA07G272850	12	0.217786	0	0	TRUE	4.58496	4.49905	3.45196	0.000556539	0.00120826	0.000361139	True	GWHGBCHF037833	TkA07G272850.1	ref|XP_042758544.1|	83.664	655	26	107	0	168	2132	1	655	NA	0	1080	histidine kinase 5 [Lactuca sativa]	Q3S4A7	61.492	657	26	241	6	153	2111	1	649	NA	0	753	RecName: Full=Histidine kinase 5; AltName: Full=Arabidopsis histidine kinase 5; Short=AtHK5; AltName: Full=Protein AUTHENTIC HIS-KINASE 5; AltName: Full=Protein CYTOKININ-INDEPENDENT 2 [Arabidopsis thaliana]	AHK5_ARATH	Histidine kinase 5, EC 2.7.13.3 (Arabidopsis histidine kinase 5, AtHK5) (Protein AUTHENTIC HIS-KINASE 5) (Protein CYTOKININ-INDEPENDENT 2)	AHK5 CKI2 At5g10720 MAJ23.80
GWHTBCHF042245	GWHPBCHF050236	GWHGBCHF040230	TkA08G027930	TkA08G027930	12	0.217786	0	0	TRUE	4.58496	4.49905	3.45196	0.000556539	0.00120826	0.000361139	True	GWHGBCHF040230	TkA08G027930.1	ref|XP_042754180.1|	79.121	91	20	19	0	281	9	154	244	NA	2.09e-45	154	uncharacterized protein LOC111896810 [Lactuca sativa]	P03010	54.167	72	16	33	0	287	72	653	724	NA	5.53e-23	97.1	RecName: Full=Putative AC9 transposase [Zea mays]	TRAC9_MAIZE	Putative AC9 transposase	NA
GWHTBCHF043122	GWHPBCHF051303	GWHGBCHF041085	TkA08G077930	TkA08G077930	12	0.217786	0	0	TRUE	4.58496	4.49905	3.45196	0.000556539	0.00120826	0.000361139	True	GWHGBCHF041085	TkA08G077930.1	ref|XP_023759171.1|	84.1	239	19	38	0	358	1074	1	239	NA	5.74e-146	421	desumoylating isopeptidase 1 [Lactuca sativa]	Q6ICB0	44.521	146	12	79	2	379	810	9	154	NA	1.02e-38	140	RecName: Full=Desumoylating isopeptidase 1; Short=DeSI-1; AltName: Full=PPPDE peptidase domain-containing protein 2; AltName: Full=Polyubiquitinated substrate transporter; Short=POST [Homo sapiens]	DESI1_HUMAN	Desumoylating isopeptidase 1, DeSI-1, EC 3.4.-.- (PPPDE peptidase domain-containing protein 2) (Polyubiquitinated substrate transporter, POST)	DESI1 FAM152B PPPDE2
GWHTBCHF038535	GWHPBCHF045887	GWHGBCHF036726	TkA07G111070	TkA07G111070	24	0.435573	1	0.0195697	TRUE	4.58496	4.49905	4.8818	1.0512e-06	3.03735e-06	9.0841e-07	True	GWHGBCHF036726	TkA07G111070.1	ref|XP_042757617.1|	69.065	556	32	91	4	1	1425	108	663	NA	0	765	uncharacterized protein LOC122197503 [Lactuca sativa]	Q9LIE5	32.143	56	4	38	0	679	846	265	320	NA	0.88	36.2	RecName: Full=Protein FAR-RED ELONGATED HYPOCOTYL 3 [Arabidopsis thaliana]	FHY3_ARATH	Protein FAR-RED ELONGATED HYPOCOTYL 3	FHY3 At3g22170 MKA23.12
GWHTBCHF044082	GWHPBCHF052468	GWHGBCHF041962	TkA08G120060	TkA08G120060	358.5	6.50637	15	0.293546	TRUE	4.57894	4.49302	18.8621	2.33567e-79	4.12132e-78	1.23266e-78	True	GWHGBCHF041962	TkA08G120060.1	ref|XP_023728532.1|	89.087	449	24	49	0	308	1654	73	521	NA	0	808	demethylepipodophyllotoxin synthase [Lactuca sativa]	Q9SZ46	44.685	461	24	238	9	308	1657	70	524	NA	6.96e-130	394	RecName: Full=Xanthotoxin 5-hydroxylase CYP82C4; Short=8-methoxypsoralen 5-hydroxylase CYP82C4; AltName: Full=Cytochrome P450 82C4; AltName: Full=Fraxetin 5-hydroxylase CYP82C4 [Arabidopsis thaliana]	C82C4_ARATH	Xanthotoxin 5-hydroxylase CYP82C4, 8-methoxypsoralen 5-hydroxylase CYP82C4, EC 1.14.14.- (Cytochrome P450 82C4) (Fraxetin 5-hydroxylase CYP82C4, EC 1.14.14.164)	CYP82C4 At4g31940 F10N7.250
GWHTBCHF031820	GWHPBCHF037865	GWHGBCHF030280	TkA05G434440	TkA05G434440	160.5	2.91289	6.75	0.132096	TRUE	4.57154	4.48563	12.6161	1.72156e-36	1.58244e-35	4.73227e-36	True	GWHGBCHF030280	TkA05G434440.1	ref|XP_023749816.1|	89.844	384	26	36	2	162	1310	1	382	NA	0	707	WAT1-related protein At2g39510 [Lactuca sativa]	O80638	55.937	379	25	161	4	162	1295	1	374	NA	9.29e-143	417	RecName: Full=WAT1-related protein At2g39510 [Arabidopsis thaliana]	WTR14_ARATH	WAT1-related protein At2g39510	At2g39510 F12L6.17
GWHTBCHF031829	GWHPBCHF037875	GWHGBCHF030290	TkA05G435840	TkA05G435840	160.5	2.91289	6.75	0.132096	TRUE	4.57154	4.48563	12.6161	1.72156e-36	1.58244e-35	4.73227e-36	True	GWHGBCHF030290	TkA05G435840.1	ref|XP_023749816.1|	89.844	384	26	36	2	162	1310	1	382	NA	0	707	WAT1-related protein At2g39510 [Lactuca sativa]	O80638	55.937	379	25	161	4	162	1295	1	374	NA	9.29e-143	417	RecName: Full=WAT1-related protein At2g39510 [Arabidopsis thaliana]	WTR14_ARATH	WAT1-related protein At2g39510	At2g39510 F12L6.17
GWHTBCHF046580	GWHPBCHF055452	GWHGBCHF044341	TkA08G279500	TkA08G279500	332.25	6.02996	14	0.273976	TRUE	4.56877	4.48286	18.1493	1.30021e-73	2.1367e-72	6.39075e-73	True	GWHGBCHF044341	TkA08G279500.1	ref|XP_023772734.1|	92.113	710	27	49	2	239	2347	1	710	NA	0	1272	eukaryotic translation initiation factor 3 subunit B [Lactuca sativa]	P56821	79.014	710	27	134	5	239	2338	7	711	NA	0	1069	RecName: Full=Eukaryotic translation initiation factor 3 subunit B; Short=eIF3b; AltName: Full=eIF-3-eta; AltName: Full=eIF3 p110 [Nicotiana tabacum]	EIF3B_TOBAC	Eukaryotic translation initiation factor 3 subunit B, eIF3b (eIF-3-eta) (eIF3 p110)	TIF3B1 PRT1
GWHTBCHF046581	GWHPBCHF055453	GWHGBCHF044341	TkA08G279500	TkA08G279500	332.25	6.02996	14	0.273976	TRUE	4.56877	4.48286	18.1493	1.30021e-73	2.1367e-72	6.39075e-73	True	GWHGBCHF044341	TkA08G279500.2	ref|XP_024982448.1|	92.385	499	19	33	2	852	2333	213	711	NA	0	904	eukaryotic translation initiation factor 3 subunit B-like [Cynara cardunculus var. scolymus]	Q9C5Z1	76.162	495	19	109	3	867	2324	214	708	NA	0	770	RecName: Full=Eukaryotic translation initiation factor 3 subunit B; Short=eIF3b; AltName: Full=eIF-3-eta; AltName: Full=eIF3 p110; AltName: Full=p82 [Arabidopsis thaliana]	EIF3B_ARATH	Eukaryotic translation initiation factor 3 subunit B, eIF3b (eIF-3-eta) (eIF3 p110) (p82)	TIF3B1 At5g27640 F15A18_100
GWHTBCHF034788	GWHPBCHF041371	GWHGBCHF032992	TkA06G131680	TkA06G131680	11.83	0.214701	0	0	TRUE	4.56438	4.47846	3.42393	0.000617232	0.00133153	0.000398238	True	GWHGBCHF032992	TkA06G131680.1	ref|XP_023759920.1|	54.4	125	20	56	1	208	579	11	135	NA	8.49e-34	124	uncharacterized protein LOC111908320 [Lactuca sativa]	Q80WQ9	30.392	102	16	57	5	157	441	419	513	NA	0.04	38.1	RecName: Full=Zinc finger BED domain-containing protein 4 [Mus musculus]	ZBED4_MOUSE	Zinc finger BED domain-containing protein 4	Zbed4 Kiaa0637
GWHTBCHF035924	GWHPBCHF042728	GWHGBCHF034163	TkA06G343280	TkA06G343280	11.83	0.214701	0	0	TRUE	4.56438	4.47846	3.42393	0.000617232	0.00133153	0.000398238	True	GWHGBCHF034163	TkA06G343280.1	ref|XP_023520242.1|	33.696	92	5	46	5	841	1080	161	249	NA	3.3	37.4	probable 3-hydroxyisobutyrate dehydrogenase, mitochondrial isoform X3 [Cucurbita pepo subsp. pepo]	Q30X05	34.247	73	5	43	1	1245	1027	332	399	NA	2.4	34.7	RecName: Full=DNA-directed RNA polymerase subunit beta; Short=RNAP subunit beta; AltName: Full=RNA polymerase subunit beta; AltName: Full=Transcriptase subunit beta [Desulfovibrio alaskensis G20]	RPOB_OLEA2	DNA-directed RNA polymerase subunit beta, RNAP subunit beta, EC 2.7.7.6 (RNA polymerase subunit beta) (Transcriptase subunit beta)	rpoB Dde_2997
GWHTBCHF036029	GWHPBCHF042846	GWHGBCHF034269	TkA06G367140	TkA06G367140	47	0.852997	2	0.0391394	TRUE	4.55459	4.46867	6.82131	9.02171e-12	3.6637e-11	1.09579e-11	True	GWHGBCHF034269	TkA06G367140.1	ref|XP_025646048.1|	27.778	72	20	42	3	13	198	126	197	NA	0.076	38.1	pentatricopeptide repeat-containing protein At4g16390, chloroplastic-like [Arachis hypogaea]	Q0D154	34.286	35	12	23	0	176	72	87	121	NA	0.36	32.3	RecName: Full=Putative oxygenase ATEG_00330; AltName: Full=Isoflavipucine biosynthesis cluster protein ATEG_00330 [Aspergillus terreus NIH2624]	AT330_ASPTN	Putative oxygenase ATEG_00330, EC 1.-.-.- (Isoflavipucine biosynthesis cluster protein ATEG_00330)	ATEG_00330
GWHTBCHF013367	GWHPBCHF015962	GWHGBCHF012763	TkA02G462700	TkA02G462700	11.67	0.211797	0	0	TRUE	4.54473	4.45882	3.39732	0.000680488	0.00145813	0.000436102	True	GWHGBCHF012763	TkA02G462700.1	ref|XP_023736423.1|	67.331	251	16	80	1	682	1434	217	465	NA	2.29e-117	362	uncharacterized protein LOC111884348 [Lactuca sativa]	Q6DJP7	36.957	46	3	29	0	1288	1425	213	258	NA	1	35.4	RecName: Full=Cleavage and polyadenylation specificity factor subunit 4 [Xenopus laevis]	CPSF4_XENLA	Cleavage and polyadenylation specificity factor subunit 4	cpsf4
GWHTBCHF025191	GWHPBCHF029959	GWHGBCHF023969	TkA04G164520	TkA04G164520	11.67	0.211797	0	0	TRUE	4.54473	4.45882	3.39732	0.000680488	0.00145813	0.000436102	True	GWHGBCHF023969	TkA04G164520.1	ref|XP_022033787.1|	33.761	234	32	149	5	22	714	47	277	NA	8.7e-19	89.4	uncharacterized protein LOC110935746 isoform X2 [Helianthus annuus]	P77966	30.488	82	9	43	3	148	354	750	830	NA	2.5	33.1	RecName: Full=DNA gyrase subunit B; Contains: RecName: Full=Ssp GyrB intein [Synechocystis sp. PCC 6803 substr. Kazusa]	GYRB_SYNY3	DNA gyrase subunit B, EC 5.6.2.2 [Cleaved into: Ssp GyrB intein ]	gyrB sll2005
GWHTBCHF028123	GWHPBCHF033433	GWHGBCHF026788	TkA04G506660	TkA04G506660	92.5	1.67877	4	0.0782788	TRUE	4.53138	4.44547	9.55817	1.19859e-21	7.36811e-21	2.20369e-21	True	GWHGBCHF026788	TkA04G506660.1	ref|XP_023746406.1|	77.419	93	12	17	2	635	366	1	92	NA	2.62e-16	84.3	protein trichome birefringence-like 19 [Lactuca sativa]	Q9M3H5	32.143	56	7	34	1	75	230	105	160	NA	0.49	35.4	RecName: Full=Probable cadmium/zinc-transporting ATPase HMA1, chloroplastic; AltName: Full=Protein HEAVY METAL ATPASE 1; Flags: Precursor [Arabidopsis thaliana]	HMA1_ARATH	Probable cadmium/zinc-transporting ATPase HMA1, chloroplastic, EC 7.2.2.12, EC 7.2.2.21 (Protein HEAVY METAL ATPASE 1)	HMA1 At4g37270 AP22.4 C7A10.90
GWHTBCHF008441	GWHPBCHF010153	GWHGBCHF008156	TkA01G625020	TkA01G625020	11.5	0.208712	0	0	TRUE	4.52356	4.43765	3.36881	0.000754934	0.00160955	0.000481321	True	GWHGBCHF008156	TkA01G625020.1	ref|XP_023744938.1|	79.365	126	19	25	1	1	375	94	219	NA	2.29e-60	194	uncharacterized protein At2g29880 [Lactuca sativa]	Q83883	33.333	51	7	30	1	374	514	611	661	NA	5.8	32	RecName: Full=Genome polyprotein; Contains: RecName: Full=Protein p48; Contains: RecName: Full=NTPase; AltName: Full=p41; Contains: RecName: Full=Protein p22; Contains: RecName: Full=Viral genome-linked protein; AltName: Full=VPG; Contains: RecName: Full=3C-like protease; Short=3CLpro; AltName: Full=Calicivirin; Contains: RecName: Full=RNA-directed RNA polymerase; Short=RdRp [Norovirus Hu/1968/US]	POLG_NVN68	Genome polyprotein [Cleaved into: Protein p48; NTPase, EC 3.6.1.15 (p41); Protein p22; Viral genome-linked protein (VPG); 3C-like protease, 3CLpro, EC 3.4.22.66 (Calicivirin); RNA-directed RNA polymerase, RdRp, EC 2.7.7.48 ]	ORF1
GWHTBCHF010353	GWHPBCHF012410	GWHGBCHF009968	TkA02G159490	TkA02G159490	11.5	0.208712	0	0	TRUE	4.52356	4.43765	3.36881	0.000754934	0.00160955	0.000481321	True	GWHGBCHF009968	TkA02G159490.1	ref|XP_023741016.1|	64.865	74	12	23	1	352	564	10	83	NA	4.84e-25	105	uncharacterized protein LOC111889108 [Lactuca sativa]	Q9FHE5	57.143	28	5	12	0	406	489	20	47	NA	0.00017	44.7	RecName: Full=Uncharacterized protein PHLOEM PROTEIN 2-LIKE A7; Short=AtPP2-A7 [Arabidopsis thaliana]	P2A07_ARATH	Uncharacterized protein PHLOEM PROTEIN 2-LIKE A7, AtPP2-A7	PP2A7 At5g45090 K17O22.8
GWHTBCHF019276	GWHPBCHF022970	GWHGBCHF018434	TkA03G395380	TkA03G395380	11.5	0.208712	0	0	TRUE	4.52356	4.43765	3.36881	0.000754934	0.00160955	0.000481321	True	GWHGBCHF018434	TkA03G395380.1	ref|XP_023772120.2|	62.143	140	30	53	0	1	420	29	168	NA	1.41e-61	196	uncharacterized protein LOC111920792 [Lactuca sativa]	Q3ACP3	28.302	53	11	38	0	226	68	199	251	NA	0.16	35	RecName: Full=2-keto-3-deoxygluconate permease; Short=KDG permease [Carboxydothermus hydrogenoformans Z-2901]	KDGT_CARHZ	2-keto-3-deoxygluconate permease, KDG permease	kdgT CHY_1257
GWHTBCHF021967	GWHPBCHF026124	GWHGBCHF020907	TkA03G575000	TkA03G575000	11.5	0.208712	0	0	TRUE	4.52356	4.43765	3.36881	0.000754934	0.00160955	0.000481321	True	GWHGBCHF020907	TkA03G575000.1	ref|XP_015697937.1|	60	15	2	6	0	181	225	49	63	NA	2.3	28.5	uncharacterized protein LOC102708108 [Oryza brachyantha]	Q9PDF2	33.333	42	7	28	0	562	437	55	96	NA	0.81	33.9	RecName: Full=Acetylornithine aminotransferase; Short=ACOAT [Xylella fastidiosa 9a5c]	ARGD_XYLFA	Acetylornithine aminotransferase, ACOAT, EC 2.6.1.11	argD XF_1427
GWHTBCHF030109	GWHPBCHF035820	GWHGBCHF028637	TkA05G199570	TkA05G199570	11.5	0.208712	0	0	TRUE	4.52356	4.43765	3.36881	0.000754934	0.00160955	0.000481321	True	GWHGBCHF028637	TkA05G199570.1	ref|XP_023745256.1|	94.4	125	33	7	0	1	375	106	230	NA	9.12e-83	252	uncharacterized protein LOC111893430 [Lactuca sativa]	Q8UF86	28.916	83	22	55	2	19	264	360	439	NA	0.62	32.7	RecName: Full=UvrABC system protein A; Short=UvrA protein; AltName: Full=Excinuclease ABC subunit A [Agrobacterium fabrum str. C58]	UVRA_AGRFC	UvrABC system protein A, UvrA protein (Excinuclease ABC subunit A)	uvrA Atu1513 AGR_C_2790
GWHTBCHF006448	GWHPBCHF007800	GWHGBCHF006278	TkA01G496500	TkA01G496500	23	0.417424	1	0.0195697	TRUE	4.52356	4.43765	4.76422	1.89588e-06	5.3619e-06	1.60344e-06	True	GWHGBCHF006278	TkA01G496500.1	ref|XP_023771325.1|	81.72	372	14	63	2	1205	2308	399	769	NA	0	634	glutamate receptor 2.8 [Lactuca sativa]	O81776	34.831	356	13	212	8	1256	2287	462	809	NA	9.38e-71	217	RecName: Full=Glutamate receptor 2.4; AltName: Full=Ligand-gated ion channel 2.4; Flags: Precursor [Arabidopsis thaliana]	GLR24_ARATH	Glutamate receptor 2.4 (Ligand-gated ion channel 2.4)	GLR2.4 At4g31710 F28M20.100
GWHTBCHF008858	GWHPBCHF010643	GWHGBCHF008577	TkA02G020230	TkA02G020230	23	0.417424	1	0.0195697	TRUE	4.52356	4.43765	4.76422	1.89588e-06	5.3619e-06	1.60344e-06	True	GWHGBCHF008577	TkA02G020230.1	ref|XP_024988731.1|	71.348	178	12	17	2	103	573	436	600	NA	5.28e-70	244	AP-2 complex subunit alpha-1-like isoform X2 [Cynara cardunculus var. scolymus]	Q8LPL6	59.551	178	12	38	2	103	573	434	598	NA	5.93e-59	211	RecName: Full=AP-2 complex subunit alpha-1; AltName: Full=Adaptor protein complex AP-2 subunit alpha-1; AltName: Full=Adaptor-related protein complex 2 subunit alpha-1; AltName: Full=Alpha-adaptin 1; AltName: Full=Clathrin assembly protein complex 2 alpha large chain 1; Short=At-a-Ad; Short=At-alpha-Ad [Arabidopsis thaliana]	AP2A1_ARATH	AP-2 complex subunit alpha-1 (Adaptor protein complex AP-2 subunit alpha-1) (Adaptor-related protein complex 2 subunit alpha-1) (Alpha-adaptin 1) (Clathrin assembly protein complex 2 alpha large chain 1, At-a-Ad, At-alpha-Ad)	ALPHA-ADR At5g22770 MDJ22.19
GWHTBCHF028393	GWHPBCHF033747	GWHGBCHF027014	TkA05G004300	TkA05G004300	23	0.417424	1	0.0195697	TRUE	4.52356	4.43765	4.76422	1.89588e-06	5.3619e-06	1.60344e-06	True	GWHGBCHF027014	TkA05G004300.1	ref|XP_023743839.1|	84.397	141	29	21	1	5	427	1	140	NA	1.21e-73	234	heparan-alpha-glucosaminide N-acetyltransferase isoform X2 [Lactuca sativa]	Q3UDW8	35.537	121	23	70	3	104	442	238	358	NA	8.59e-13	68.2	RecName: Full=Heparan-alpha-glucosaminide N-acetyltransferase; AltName: Full=Transmembrane protein 76 [Mus musculus]	HGNAT_MOUSE	Heparan-alpha-glucosaminide N-acetyltransferase, EC 2.3.1.78 (Transmembrane protein 76)	Hgsnat D8Ertd354e Tmem76
GWHTBCHF033539	GWHPBCHF039896	GWHGBCHF031795	TkA06G046140	TkA06G046140	136	2.46825	6	0.117418	TRUE	4.5025	4.41659	11.5722	5.69987e-31	4.60804e-30	1.37823e-30	True	GWHGBCHF031795	TkA06G046140.1	ref|XP_022022489.1|	73.063	271	14	62	4	487	1284	1	265	NA	9.56e-97	305	uncharacterized protein LOC110922508 [Helianthus annuus]	B2KEN0	32.075	53	3	30	2	1071	913	76	122	NA	0.22	38.5	RecName: Full=DNA-directed RNA polymerase subunit beta'; Short=RNAP subunit beta'; AltName: Full=RNA polymerase subunit beta'; AltName: Full=Transcriptase subunit beta' [Elusimicrobium minutum Pei191]	RPOC_ELUMP	DNA-directed RNA polymerase subunit beta', RNAP subunit beta', EC 2.7.7.6 (RNA polymerase subunit beta') (Transcriptase subunit beta')	rpoC Emin_1427
GWHTBCHF033588	GWHPBCHF039962	GWHGBCHF031836	TkA06G047740	TkA06G047740	15	0.272233	0	0	TRUE	4.48466	4.39874	3.83952	0.000123275	0.000289984	8.67323e-05	True	GWHGBCHF031836	TkA06G047740.1	ref|XP_038681739.1|	38.889	54	15	33	0	178	17	115	168	NA	3.8	33.9	separase isoform X2 [Tripterygium wilfordii]	Q9VNG1	44.231	52	14	27	2	247	95	283	333	NA	0.88	32.3	RecName: Full=Gametogenetin-binding protein 2-like [Drosophila melanogaster]	GGNB2_DROME	Gametogenetin-binding protein 2-like	CG2182
GWHTBCHF011192	GWHPBCHF013412	GWHGBCHF010764	TkA02G297090	TkA02G297090	67	1.21597	3	0.0587091	TRUE	4.48113	4.39521	8.11308	4.93531e-16	2.45819e-15	7.35228e-16	True	GWHGBCHF010764	TkA02G297090.1	ref|XP_024974448.1|	80.292	137	18	27	0	166	576	1	137	NA	6.26e-80	242	lactoylglutathione lyase [Cynara cardunculus var. scolymus]	P45871	32.353	136	17	75	5	184	576	5	128	NA	3.05e-06	48.9	RecName: Full=Uncharacterized protein YwkD [Bacillus subtilis subsp. subtilis str. 168]	YWKD_BACSU	Uncharacterized protein YwkD	ywkD BSU37020
GWHTBCHF011193	GWHPBCHF013413	GWHGBCHF010764	TkA02G297090	TkA02G297090	67	1.21597	3	0.0587091	TRUE	4.48113	4.39521	8.11308	4.93531e-16	2.45819e-15	7.35228e-16	True	GWHGBCHF010764	TkA02G297090.2	ref|XP_024974448.1|	76.699	103	20	24	0	166	474	1	103	NA	1.44e-55	177	lactoylglutathione lyase [Cynara cardunculus var. scolymus]	Q96PE7	30.097	103	18	53	5	187	474	48	138	NA	0.1	35.4	RecName: Full=Methylmalonyl-CoA epimerase, mitochondrial; AltName: Full=DL-methylmalonyl-CoA racemase; Flags: Precursor [Homo sapiens]	MCEE_HUMAN	Methylmalonyl-CoA epimerase, mitochondrial, EC 5.1.99.1 (DL-methylmalonyl-CoA racemase)	MCEE
GWHTBCHF015274	GWHPBCHF018199	GWHGBCHF014521	TkA02G566770	TkA02G566770	785.25	14.2514	35.5	0.694725	TRUE	4.46726	4.38135	27.7539	1.56275e-169	5.43363e-168	1.62516e-168	True	GWHGBCHF014521	TkA02G566770.1	ref|XP_023763774.1|	89.809	157	14	15	1	287	757	1	156	NA	1.89e-77	241	uncharacterized protein LOC111912278 [Lactuca sativa]	Q9VLA1	30.508	59	5	33	1	426	578	133	191	NA	1.3	34.7	RecName: Full=Galactosylgalactosylxylosylprotein 3-beta-glucuronosyltransferase S; AltName: Full=Beta-1,3-glucuronyltransferase S; AltName: Full=Glucuronosyltransferase S; Short=GlcAT-S; AltName: Full=UDP-glucuronosyltransferase S; Short=DmGlcAT-BSI [Drosophila melanogaster]	B3G2S_DROME	Galactosylgalactosylxylosylprotein 3-beta-glucuronosyltransferase S, EC 2.4.1.135 (Beta-1,3-glucuronyltransferase S) (Glucuronosyltransferase S, GlcAT-S) (UDP-glucuronosyltransferase S, DmGlcAT-BSI)	GlcAT-S GLCAT-BSI CG3881
GWHTBCHF040672	GWHPBCHF048425	GWHGBCHF038785	TkA07G362130	TkA07G362130	242.5	4.4011	11	0.215267	TRUE	4.46241	4.3765	15.4191	1.21755e-53	1.53481e-52	4.59053e-53	True	GWHGBCHF038785	TkA07G362130.1	ref|XP_023753550.1|	80.745	483	29	88	2	101	1549	1	478	NA	0	815	7-deoxyloganetin glucosyltransferase [Lactuca sativa]	F8WKW1	60.744	484	29	178	6	101	1534	1	478	NA	0	601	RecName: Full=7-deoxyloganetin glucosyltransferase; AltName: Full=Genipin glucosyltransferase; AltName: Full=UDP-glucose glucosyltransferase 2; Short=GjUGT2; AltName: Full=UDP-glycosyltransferase 85A24 [Gardenia jasminoides]	UGT2_GARJA	7-deoxyloganetin glucosyltransferase, EC 2.4.1.324 (Genipin glucosyltransferase) (UDP-glucose glucosyltransferase 2, GjUGT2) (UDP-glycosyltransferase 85A24)	UGT85A24 UGT2
GWHTBCHF021605	GWHPBCHF025701	GWHGBCHF020576	TkA03G554770	TkA03G554770	22	0.399275	1	0.0195697	TRUE	4.45943	4.37352	4.64348	3.42594e-06	9.47486e-06	2.83387e-06	True	GWHGBCHF020576	TkA03G554770.1	ref|XP_023750098.2|	88.636	176	30	19	1	1	528	139	313	NA	1.5e-97	291	inositol-tetrakisphosphate 1-kinase 5 [Lactuca sativa]	A0JJZ6	46.893	177	30	88	3	1	528	151	322	NA	1.02e-47	162	RecName: Full=Inositol-tetrakisphosphate 1-kinase 5; AltName: Full=Inositol 1,3,4-trisphosphate 5/6-kinase 5; Short=Inositol-triphosphate 5/6-kinase 5; Short=Ins(1,3,4)P(3) 5/6-kinase 5; Short=OsITP5/6K-5; Short=OsITPK5 [Oryza sativa Indica Group]	ITPK5_ORYSI	Inositol-tetrakisphosphate 1-kinase 5, EC 2.7.1.134 (Inositol 1,3,4-trisphosphate 5/6-kinase 5, Inositol-triphosphate 5/6-kinase 5, Ins(1,3,4)P(3) 5/6-kinase 5, OsITP5/6K-5, OsITPK5, EC 2.7.1.159)	ITPK5 ipk OsI_34771
GWHTBCHF038576	GWHPBCHF045935	GWHGBCHF036763	TkA07G113840	TkA07G113840	44	0.79855	2	0.0391394	TRUE	4.45943	4.37352	6.56687	5.13845e-11	2.00154e-10	5.98647e-11	True	GWHGBCHF036763	TkA07G113840.1	ref|XP_047256259.1|	32.184	87	16	48	2	186	413	41	127	NA	0.63	35.8	uncharacterized protein LOC124889015 [Capsicum annuum]	Q5SCX8	33.333	66	13	39	3	395	210	257	321	NA	9.9	30	RecName: Full=DNA-directed RNA polymerase subunit beta; AltName: Full=PEP; AltName: Full=Plastid-encoded RNA polymerase subunit beta; Short=RNA polymerase subunit beta [Huperzia lucidula]	RPOB_HUPLU	DNA-directed RNA polymerase subunit beta, EC 2.7.7.6 (PEP) (Plastid-encoded RNA polymerase subunit beta, RNA polymerase subunit beta)	rpoB
GWHTBCHF004323	GWHPBCHF005191	GWHGBCHF004142	TkA01G208330	TkA01G208330	154	2.79493	7	0.136988	TRUE	4.45943	4.37352	12.2855	1.08388e-34	9.59854e-34	2.87086e-34	True	GWHGBCHF004142	TkA01G208330.1	ref|XP_023761102.1|	72.047	254	19	34	3	23	673	1	254	NA	1.04e-127	300	protein SRG1 [Lactuca sativa]	Q39224	47.843	255	19	95	3	23	673	1	255	NA	9.89e-74	189	RecName: Full=Protein SRG1; Short=AtSRG1; AltName: Full=Protein SENESCENCE-RELATED GENE 1 [Arabidopsis thaliana]	SRG1_ARATH	Protein SRG1, AtSRG1 (Protein SENESCENCE-RELATED GENE 1)	SRG1 At1g17020 F20D23.28 F6I1.30
GWHTBCHF002166	GWHPBCHF002607	GWHGBCHF002078	TkA01G005320	TkA01G005320	65	1.17968	3	0.0587091	TRUE	4.43741	4.35149	7.97175	1.56446e-15	7.62854e-15	2.28165e-15	True	GWHGBCHF002078	TkA01G005320.1	ref|XP_023765889.1|	58.824	119	20	39	3	1	327	92	210	NA	3.71e-34	130	probable aspartic proteinase GIP2 [Lactuca sativa]	P0DO21	48.98	49	9	23	1	256	396	373	421	NA	5.12e-08	55.1	RecName: Full=Probable aspartic proteinase GIP2; AltName: Full=Glucanase inhibitor protein 2; Short=NbGIP2; Flags: Precursor [Nicotiana benthamiana]	GIP2_NICBE	Probable aspartic proteinase GIP2, EC 3.4.23.- (Glucanase inhibitor protein 2, NbGIP2)	GIP2 Niben101Scf03191g04002
GWHTBCHF006739	GWHPBCHF008138	GWHGBCHF006548	TkA01G516800	TkA01G516800	108	1.96008	5	0.0978485	TRUE	4.43296	4.34705	10.2731	9.32094e-25	6.33853e-24	1.8956e-24	True	GWHGBCHF006548	TkA01G516800.1	ref|XP_023741853.1|	77.124	306	27	70	0	62	979	1	306	NA	3.7e-173	490	uncharacterized protein LOC111889905 [Lactuca sativa]	Q8IUS5	22.963	270	22	190	6	230	988	93	361	NA	1.86e-07	56.2	RecName: Full=Epoxide hydrolase 4; AltName: Full=Abhydrolase domain-containing protein 7; AltName: Full=Epoxide hydrolase-related protein [Homo sapiens]	EPHX4_HUMAN	Epoxide hydrolase 4, EC 3.3.-.- (Abhydrolase domain-containing protein 7) (Epoxide hydrolase-related protein)	EPHX4 ABHD7 EH4 EPHXRP
GWHTBCHF036207	GWHPBCHF043058	GWHGBCHF034445	TkA06G392660	TkA06G392660	108	1.96008	5	0.0978485	TRUE	4.43296	4.34705	10.2731	9.32094e-25	6.33853e-24	1.8956e-24	True	GWHGBCHF034445	TkA06G392660.1	ref|XP_028074808.1|	57.692	130	17	41	3	1	390	1	116	NA	2.26e-35	135	bZIP transcription factor 16-like isoform X6 [Camellia sinensis]	Q84LG2	62.105	95	12	34	1	106	390	73	165	NA	5.54e-26	107	RecName: Full=bZIP transcription factor 68; Short=AtbZIP68 [Arabidopsis thaliana]	BZP68_ARATH	bZIP transcription factor 68, AtbZIP68	BZIP68 At1g32150 F3C3.7
GWHTBCHF021729	GWHPBCHF025847	GWHGBCHF020679	TkA03G559960	TkA03G559960	513	9.31037	24	0.469673	TRUE	4.41785	4.33194	22.3703	7.66287e-111	1.79731e-109	5.37565e-110	True	GWHGBCHF020679	TkA03G559960.1	ref|XP_035836993.1|	41.919	198	14	101	5	565	1125	836	1030	NA	2.82e-31	134	uncharacterized protein LOC110877269 [Helianthus annuus]	P10978	31.472	197	14	119	6	577	1128	855	1048	NA	1.01e-15	83.6	RecName: Full=Retrovirus-related Pol polyprotein from transposon TNT 1-94; Includes: RecName: Full=Protease; Includes: RecName: Full=Reverse transcriptase; Includes: RecName: Full=Endonuclease [Nicotiana tabacum]	POLX_TOBAC	Retrovirus-related Pol polyprotein from transposon TNT 1-94 [Includes: Protease, EC 3.4.23.-; Reverse transcriptase, EC 2.7.7.49; Endonuclease ]	NA
GWHTBCHF042734	GWHPBCHF050849	GWHGBCHF040718	TkA08G058260	TkA08G058260	1341	24.3376	63	1.23289	TRUE	4.41181	4.3259	36.1557	3.0255e-286	1.77883e-284	5.32038e-285	True	GWHGBCHF040718	TkA08G058260.1	ref|XP_023744314.1|	91.304	138	16	12	0	158	571	1	138	NA	2.42e-83	253	11 kDa late embryogenesis abundant protein [Lactuca sativa]	Q01417	55.034	149	16	53	1	158	562	1	149	NA	6.01e-43	147	RecName: Full=18 kDa seed maturation protein [Glycine max]	PM1_SOYBN	18 kDa seed maturation protein	GMPM1
GWHTBCHF031994	GWHPBCHF038057	GWHGBCHF030428	TkA05G444130	TkA05G444130	106	1.92378	5	0.0978485	TRUE	4.40599	4.32008	10.1617	2.93833e-24	1.97081e-23	5.89457e-24	True	GWHGBCHF030428	TkA05G444130.1	ref|XP_024990468.1|	87.566	571	33	55	3	1	1671	13	581	NA	0	941	uncharacterized protein LOC112524742 [Cynara cardunculus var. scolymus]	F4I9E1	32.258	155	9	102	2	34	495	43	195	NA	2.56e-11	70.1	RecName: Full=Protein NUCLEAR FUSION DEFECTIVE 4 [Arabidopsis thaliana]	NFD4_ARATH	Protein NUCLEAR FUSION DEFECTIVE 4	NFD4 At1g31470 T8E3.15
GWHTBCHF045362	GWHPBCHF054009	GWHGBCHF043165	TkA08G190030	TkA08G190030	631	11.4519	30	0.587091	TRUE	4.39461	4.30869	24.7765	1.60556e-135	4.58356e-134	1.37091e-134	True	GWHGBCHF043165	TkA08G190030.1	ref|XP_023758069.1|	67.669	532	25	115	13	288	1799	1	503	NA	0	566	probable glycosyltransferase At5g03795 [Lactuca sativa]	Q3E7Q9	51.592	157	8	70	3	840	1304	128	280	NA	6.65e-72	167	RecName: Full=Probable glycosyltransferase At5g25310 [Arabidopsis thaliana]	GLYT6_ARATH	Probable glycosyltransferase At5g25310, EC 2.4.-.-	At5g25310 F18G18.50
GWHTBCHF044025	GWHPBCHF052394	GWHGBCHF041898	TkA08G116440	TkA08G116440	504.33	9.15302	24	0.469673	TRUE	4.39326	4.30735	22.1487	1.07315e-108	2.47723e-107	7.40924e-108	True	GWHGBCHF041898	TkA08G116440.1	ref|XP_023730042.1|	95.349	86	26	4	0	64	321	148	233	NA	4.52e-53	172	expansin-A15 [Lactuca sativa]	A2Y5R6	78.409	88	26	18	1	64	324	147	234	NA	3.35e-43	144	RecName: Full=Expansin-A4; AltName: Full=Alpha-expansin-4; AltName: Full=OsEXP4; AltName: Full=OsEXPA4; AltName: Full=OsaEXPa1.22; Flags: Precursor [Oryza sativa Indica Group]	EXPA4_ORYSI	Expansin-A4 (Alpha-expansin-4) (OsEXP4) (OsEXPA4) (OsaEXPa1.22)	EXPA4 EXP4 OsI_019659
GWHTBCHF021444	GWHPBCHF025511	GWHGBCHF020442	TkA03G546000	TkA03G546000	21	0.381126	1	0.0195697	TRUE	4.39232	4.3064	4.51935	6.20289e-06	1.67569e-05	5.01189e-06	True	GWHGBCHF020442	TkA03G546000.1	ref|XP_023730852.1|	84.564	149	33	23	0	1	447	72	220	NA	6.29e-86	256	late embryogenesis abundant protein At1g64065 [Lactuca sativa]	Q6DST1	30.469	128	28	86	3	55	432	88	214	NA	7.97e-14	68.9	RecName: Full=Late embryogenesis abundant protein At1g64065 [Arabidopsis thaliana]	Y1465_ARATH	Late embryogenesis abundant protein At1g64065	At1g64065
GWHTBCHF045712	GWHPBCHF054431	GWHGBCHF043489	TkA08G211420	TkA08G211420	125.5	2.27768	6	0.117418	TRUE	4.38658	4.30067	11.0444	2.33368e-28	1.75769e-27	5.25715e-28	True	GWHGBCHF043489	TkA08G211420.1	ref|XP_022857846.1|	58.209	134	13	42	2	345	725	7	133	NA	1.03e-39	154	5-methyltetrahydropteroyltriglutamate--homocysteine methyltransferase isoform X1 [Olea europaea var. sylvestris]	Q2QLY4	56.489	131	13	43	2	354	725	1	124	NA	7.89e-39	149	RecName: Full=5-methyltetrahydropteroyltriglutamate--homocysteine methyltransferase 2; AltName: Full=Cobalamin-independent methionine synthase 2 [Oryza sativa Japonica Group]	METE2_ORYSJ	5-methyltetrahydropteroyltriglutamate--homocysteine methyltransferase 2, EC 2.1.1.14 (Cobalamin-independent methionine synthase 2)	Os12g0624000 LOC_Os12g42884 OsJ_36927
GWHTBCHF012290	GWHPBCHF014700	GWHGBCHF011775	TkA02G396940	TkA02G396940	83	1.50636	4	0.0782788	TRUE	4.37504	4.28913	8.97553	2.81993e-19	1.59079e-18	4.75796e-19	True	GWHGBCHF011775	TkA02G396940.1	ref|XP_023744787.1|	83.784	444	33	59	3	1	1302	1	441	NA	0	762	putative UPF0481 protein At3g02645 isoform X1 [Lactuca sativa]	Q9SD53	25.532	423	29	263	14	121	1278	48	455	NA	3.49e-27	116	RecName: Full=UPF0481 protein At3g47200 [Arabidopsis thaliana]	Y3720_ARATH	UPF0481 protein At3g47200	At3g47200 F13I12.250
GWHTBCHF044802	GWHPBCHF053335	GWHGBCHF042626	TkA08G155470	TkA08G155470	61.5	1.11616	3	0.0587091	TRUE	4.35755	4.27164	7.71792	1.18243e-14	5.5374e-14	1.6562e-14	True	GWHGBCHF042626	TkA08G155470.1	ref|XP_023751691.1|	76.73	477	32	93	4	25	1410	27	500	NA	0	687	cytochrome P450 Tp4149 [Lactuca sativa]	X2ESR4	62.578	481	33	161	3	4	1404	19	494	NA	0	572	RecName: Full=Cytochrome P450 Tp4149; Short=Tp4149 [Tanacetum parthenium]	T4149_TANPA	Cytochrome P450 Tp4149, Tp4149	NA
GWHTBCHF023764	GWHPBCHF028254	GWHGBCHF022615	TkA04G060610	TkA04G060610	17	0.308531	0	0	TRUE	4.35628	4.27037	4.05745	4.96107e-05	0.000122249	3.65639e-05	True	GWHGBCHF022615	TkA04G060610.1	ref|XP_024436954.1|	28.378	74	22	53	0	70	291	787	860	NA	4	33.5	autophagy-related protein 18f isoform X1 [Populus trichocarpa]	Q5FRU4	33.333	57	16	30	2	163	330	107	156	NA	0.93	32	RecName: Full=Phosphatidylglycerol--prolipoprotein diacylglyceryl transferase [Gluconobacter oxydans 621H]	LGT_GLUOX	Phosphatidylglycerol--prolipoprotein diacylglyceryl transferase, EC 2.5.1.145	lgt GOX1135
GWHTBCHF037221	GWHPBCHF044301	GWHGBCHF035440	TkA07G016590	TkA07G016590	119.17	2.1628	5.83	0.114091	TRUE	4.35338	4.26747	10.7408	6.54869e-27	4.71888e-26	1.41139e-26	True	GWHGBCHF035440	TkA07G016590.1	ref|XP_040998676.1|	58.216	213	13	56	2	558	1100	297	508	NA	6.64e-79	260	serine/threonine-protein kinase STY46-like isoform X6 [Juglans microcarpa x Juglans regia]	F4JTP5	44.915	236	13	69	4	558	1085	305	539	NA	1.98e-55	196	RecName: Full=Serine/threonine-protein kinase STY46; AltName: Full=Serine/threonine/tyrosine-protein kinase 46 [Arabidopsis thaliana]	STY46_ARATH	Serine/threonine-protein kinase STY46, EC 2.7.11.1 (Serine/threonine/tyrosine-protein kinase 46)	STY46 At4g38470 F20M13.30
GWHTBCHF046160	GWHPBCHF054956	GWHGBCHF043928	TkA08G245430	TkA08G245430	18390	333.758	908	17.7693	TRUE	4.34009	4.25417	133.324	0	0	0	True	GWHGBCHF043928	TkA08G245430.1	ref|XP_023767293.1|	82.759	116	14	18	1	138	479	1	116	NA	1.54e-47	159	non-specific lipid-transfer protein [Lactuca sativa]	Q39950	73.196	97	12	24	1	195	479	20	116	NA	4.63e-43	145	RecName: Full=Non-specific lipid-transfer protein; Short=LTP; Short=NsLTP; AltName: Full=SDI-9; Flags: Precursor [Helianthus annuus]	NLTP_HELAN	Non-specific lipid-transfer protein, LTP, NsLTP (SDI-9)	NA
GWHTBCHF045626	GWHPBCHF054323	GWHGBCHF043393	TkA08G205950	TkA08G205950	101	1.83304	5	0.0978485	TRUE	4.33628	4.25037	9.87771	5.2007e-23	3.33769e-22	9.98281e-23	True	GWHGBCHF043393	TkA08G205950.1	ref|XP_023767970.1|	81.818	110	33	13	1	1	309	53	162	NA	5.36e-40	135	uncharacterized protein LOC111916539 [Lactuca sativa]	P38659	44.444	27	9	15	0	160	240	471	497	NA	0.7	32	RecName: Full=Protein disulfide-isomerase A4; AltName: Full=Calcium-binding protein 2; Short=CaBP2; AltName: Full=Endoplasmic reticulum resident protein 70; Short=ER protein 70; Short=ERp70; AltName: Full=Endoplasmic reticulum resident protein 72; Short=ER protein 72; Short=ERp-72; Short=ERp72; Flags: Precursor [Rattus norvegicus]	PDIA4_RAT	Protein disulfide-isomerase A4, EC 5.3.4.1 (Calcium-binding protein 2, CaBP2) (Endoplasmic reticulum resident protein 70, ER protein 70, ERp70) (Endoplasmic reticulum resident protein 72, ER protein 72, ERp-72, ERp72)	Pdia4 Cabp2 Erp70
GWHTBCHF026661	GWHPBCHF031711	GWHGBCHF025398	TkA04G366680	TkA04G366680	3309.5	60.0637	164	3.20943	TRUE	4.33485	4.24893	56.5382	0	0	0	True	GWHGBCHF025398	TkA04G366680.1	ref|XP_023734004.1|	89.813	589	15	48	4	1590	3326	448	1034	NA	0	1071	probable sucrose-phosphate synthase 1 [Lactuca sativa]	O22060	69.737	608	15	153	3	1593	3323	449	1056	NA	0	884	RecName: Full=Probable sucrose-phosphate synthase 1; AltName: Full=UDP-glucose-fructose-phosphate glucosyltransferase 1 [Citrus unshiu]	SPSA1_CITUN	Probable sucrose-phosphate synthase 1, EC 2.4.1.14 (UDP-glucose-fructose-phosphate glucosyltransferase 1)	SPS1
GWHTBCHF046173	GWHPBCHF054972	GWHGBCHF043944	TkA08G246410	TkA08G246410	17082.2	310.023	847	16.5755	TRUE	4.33399	4.24807	128.447	0	0	0	True	GWHGBCHF043944	TkA08G246410.1	ref|XP_023767293.1|	83.621	116	15	17	1	107	448	1	116	NA	1.17e-48	162	non-specific lipid-transfer protein [Lactuca sativa]	Q39950	74.227	97	13	23	1	164	448	20	116	NA	3.17e-44	147	RecName: Full=Non-specific lipid-transfer protein; Short=LTP; Short=NsLTP; AltName: Full=SDI-9; Flags: Precursor [Helianthus annuus]	NLTP_HELAN	Non-specific lipid-transfer protein, LTP, NsLTP (SDI-9)	NA
GWHTBCHF021933	GWHPBCHF026085	GWHGBCHF020875	TkA03G571800	TkA03G571800	121	2.19601	6	0.117418	TRUE	4.3339	4.24799	10.81	3.08799e-27	2.24683e-26	6.72012e-27	True	GWHGBCHF020875	TkA03G571800.1	ref|XP_023748206.1|	84.314	102	24	11	2	28	318	45	146	NA	4.24e-36	128	uncharacterized protein LOC111896448 [Lactuca sativa]	Q5RJX2	37.5	64	15	33	3	1	183	468	527	NA	5.6	30.4	RecName: Full=Protein FAM171A1; Flags: Precursor [Xenopus laevis]	F1711_XENLA	Protein FAM171A1	fam171a1
GWHTBCHF024058	GWHPBCHF028602	GWHGBCHF022896	TkA04G081710	TkA04G081710	241	4.37388	12	0.234836	TRUE	4.32793	4.24201	15.2503	1.63866e-52	2.02319e-51	6.05124e-52	True	GWHGBCHF022896	TkA04G081710.1	ref|XP_023758291.1|	84.515	846	22	119	6	3731	1224	1	844	NA	0	1234	septin and tuftelin-interacting protein 1 homolog 1 [Lactuca sativa]	Q9SHG6	52.425	866	22	365	11	3731	1224	1	849	NA	0	749	RecName: Full=Septin and tuftelin-interacting protein 1 homolog 1; AltName: Full=Nineteen complex-related protein 1 homolog; Short=AtNTR1; AltName: Full=Protein SPLICEOSOMAL TIMEKEEPER LOCUS 1 [Arabidopsis thaliana]	STIP1_ARATH	Septin and tuftelin-interacting protein 1 homolog 1 (Nineteen complex-related protein 1 homolog, AtNTR1) (Protein SPLICEOSOMAL TIMEKEEPER LOCUS 1)	STIPL1 NTR1 At1g17070 F20D23.23
GWHTBCHF038252	GWHPBCHF045542	GWHGBCHF036462	TkA07G089110	TkA07G089110	921.5	16.7242	46	0.900207	TRUE	4.32428	4.23836	29.8139	2.57734e-195	1.04154e-193	3.11519e-194	True	GWHGBCHF036462	TkA07G089110.1	ref|XP_023742371.1|	95.325	492	28	23	0	68	1543	1	492	NA	0	947	costunolide synthase-like [Lactuca sativa]	G3GBK0	95.547	494	28	21	1	68	1546	1	494	NA	0	946	RecName: Full=Costunolide synthase; Short=CiCOS; AltName: Full=Cytochrome P450 71BL3 [Cichorium intybus]	C7BL3_CICIN	Costunolide synthase, CiCOS, EC 1.14.14.150 (Cytochrome P450 71BL3)	CYP71BL3 COS
GWHTBCHF006699	GWHPBCHF008094	GWHGBCHF006512	TkA01G515390	TkA01G515390	20	0.362977	1	0.0195697	TRUE	4.32193	4.23601	4.39159	1.12526e-05	2.96698e-05	8.87366e-06	True	GWHGBCHF006512	TkA01G515390.1	ref|XP_023763951.1|	85.714	224	23	32	0	156	827	1	224	NA	4.69e-140	401	probable glutathione S-transferase [Lactuca sativa]	Q03666	63.348	221	22	78	3	165	824	3	221	NA	1.61e-96	287	RecName: Full=Probable glutathione S-transferase; AltName: Full=Auxin-induced protein PCNT107 [Nicotiana tabacum]	GSTX4_TOBAC	Probable glutathione S-transferase, EC 2.5.1.18 (Auxin-induced protein PCNT107)	NA
GWHTBCHF041115	GWHPBCHF048950	GWHGBCHF039209	TkA07G400860	TkA07G400860	20	0.362977	1	0.0195697	TRUE	4.32193	4.23601	4.39159	1.12526e-05	2.96698e-05	8.87366e-06	True	GWHGBCHF039209	TkA07G400860.1	ref|XP_023750206.1|	60.748	107	17	28	2	124	426	48	146	NA	3.03e-28	112	ribonuclease 3-like protein 3 [Lactuca sativa]	Q69KJ0	44.944	89	14	41	1	127	369	47	135	NA	2.73e-13	70.1	RecName: Full=Ribonuclease 3-like protein 3; AltName: Full=Ribonuclease III-like protein 3; Short=RNase III-like protein 3 [Oryza sativa Japonica Group]	RTL3_ORYSJ	Ribonuclease 3-like protein 3, EC 3.1.26.- (Ribonuclease III-like protein 3, RNase III-like protein 3)	Os06g0358800 LOC_Os06g25250 OsJ_21299 OSJNBb0027A16.25
GWHTBCHF013840	GWHPBCHF016515	GWHGBCHF013206	TkA02G491290	TkA02G491290	914	16.5881	46	0.900207	TRUE	4.31249	4.22657	29.6703	1.85487e-193	7.41753e-192	2.21854e-192	True	GWHGBCHF013206	TkA02G491290.1	ref|XP_023729067.1|	79.191	173	31	34	1	46	564	82	252	NA	3.04e-81	250	mitogen-activated protein kinase kinase kinase 20 [Lactuca sativa]	Q9SND6	50.286	175	30	78	4	52	564	80	249	NA	2.11e-43	150	RecName: Full=Mitogen-activated protein kinase kinase kinase 20; Short=MAPKK kinase 20; AltName: Full=Protein ABA-INSENSITIVE PROTEIN KINASE 1 [Arabidopsis thaliana]	M3K20_ARATH	Mitogen-activated protein kinase kinase kinase 20, MAPKK kinase 20, EC 2.7.11.25 (Protein ABA-INSENSITIVE PROTEIN KINASE 1)	MAPKKK20 AIK1 MKKK20 At3g50310 F11C1.150
GWHTBCHF029535	GWHPBCHF035109	GWHGBCHF028045	TkA05G087940	TkA05G087940	312.5	5.67152	16	0.313115	TRUE	4.28771	4.2018	17.3215	3.23968e-67	4.93721e-66	1.47669e-66	True	GWHGBCHF028045	TkA05G087940.1	ref|XP_023755212.1|	84.388	474	33	39	3	1	1317	91	564	NA	0	784	3-hydroxy-3-methylglutaryl-coenzyme A reductase [Lactuca sativa]	P48020	83.816	414	30	49	1	121	1308	182	595	NA	0	711	RecName: Full=3-hydroxy-3-methylglutaryl-coenzyme A reductase 1; Short=HMG-CoA reductase 1; Short=HMGR; Short=HMGR1 [Solanum tuberosum]	HMDH1_SOLTU	3-hydroxy-3-methylglutaryl-coenzyme A reductase 1, HMG-CoA reductase 1, HMGR, HMGR1, EC 1.1.1.34	HMG1
GWHTBCHF036448	GWHPBCHF043379	GWHGBCHF034708	TkA06G430370	TkA06G430370	19.5	0.353903	1	0.0195697	TRUE	4.2854	4.19949	4.32625	1.51668e-05	3.93854e-05	1.17799e-05	True	GWHGBCHF034708	TkA06G430370.1	ref|XP_023757450.1|	54.502	211	10	96	0	1498	2130	9	219	NA	1.04e-55	204	uncharacterized protein LOC111905949 [Lactuca sativa]	Q9SVM8	28.75	80	4	50	1	193	432	33	105	NA	0.52	35.8	RecName: Full=Glycine-rich RNA-binding protein 2, mitochondrial; Short=AtGR-RBP2; AltName: Full=AtRBG2; AltName: Full=Glycine-rich protein 2; Short=AtGRP2; AltName: Full=Mitochondrial RNA-binding protein 1a; Short=At-mRBP1a; Flags: Precursor [Arabidopsis thaliana]	RBG2_ARATH	Glycine-rich RNA-binding protein 2, mitochondrial, AtGR-RBP2 (AtRBG2) (Glycine-rich protein 2, AtGRP2) (Mitochondrial RNA-binding protein 1a, At-mRBP1a) (Organelle RNA recognition motif-containing protein 5) (Small RNA binding protein 3, AtSRBP3)	RBG2 GR-RBP2 GRP2 MRBP1A ORRM5 SRBP3 At4g13850 F18A5.240
GWHTBCHF018723	GWHPBCHF022306	GWHGBCHF017883	TkA03G349150	TkA03G349150	4020.33	72.9644	206.67	4.04447	TRUE	4.28191	4.196	62.1057	0	0	0	True	GWHGBCHF017883	TkA03G349150.1	ref|XP_023730042.1|	95.798	238	15	9	1	261	974	1	237	NA	1e-150	436	expansin-A15 [Lactuca sativa]	Q9C554	77.406	239	15	53	1	261	974	1	239	NA	1.5e-120	357	RecName: Full=Expansin-A1; Short=AtEXPA1; AltName: Full=Alpha-expansin-1; Short=At-EXP1; Short=AtEx1; AltName: Full=Ath-ExpAlpha-1.2; Flags: Precursor [Arabidopsis thaliana]	EXPA1_ARATH	Expansin-A1, AtEXPA1 (Alpha-expansin-1, At-EXP1, AtEx1) (Ath-ExpAlpha-1.2)	EXPA1 EXP1 At1g69530 F10D13_18
GWHTBCHF020680	GWHPBCHF024624	GWHGBCHF019722	TkA03G495250	TkA03G495250	87	1.57895	4.5	0.0880637	TRUE	4.27302	4.1871	9.13069	6.80648e-20	3.93092e-19	1.17571e-19	True	GWHGBCHF019722	TkA03G495250.1	ref|XP_023748899.1|	85.397	541	29	70	3	37	1656	6	538	NA	0	895	cytochrome P450 736A117 [Lactuca sativa]	A0A068Q6L2	46.654	523	28	262	7	91	1647	7	516	NA	5.93e-139	417	RecName: Full=Cytochrome P450 736A117 [Prunus mume]	C7317_PRUMU	Cytochrome P450 736A117, EC 1.14.-.-	CYP736A117
GWHTBCHF040770	GWHPBCHF048548	GWHGBCHF038893	TkA07G372900	TkA07G372900	231	4.19239	12	0.234836	TRUE	4.26679	4.18087	14.8721	5.00217e-50	5.94823e-49	1.77908e-49	True	GWHGBCHF038893	TkA07G372900.1	ref|XP_023743241.2|	78.161	522	26	98	7	67	1623	2	510	NA	0	756	eupatolide synthase [Lactuca sativa]	F8S1H8	49.889	451	23	210	7	283	1620	49	488	NA	9.23e-152	451	RecName: Full=Eupatolide synthase; Short=HaES; AltName: Full=Cytochrome P450 71B4; AltName: Full=Cytochrome P450 71DD6 [Helianthus annuus]	C7DD6_HELAN	Eupatolide synthase, HaES, EC 1.14.14.169 (Cytochrome P450 71B4) (Cytochrome P450 71DD6)	CYP71DD6 CYP71B4 ES HannXRQ_Chr03g0072541
GWHTBCHF016997	GWHPBCHF020186	GWHGBCHF016139	TkA03G084860	TkA03G084860	269.5	4.89112	14	0.273976	TRUE	4.26679	4.18087	16.0637	4.58356e-58	6.14458e-57	1.83781e-57	True	GWHGBCHF016139	TkA03G084860.1	ref|XP_035829953.1|	48.643	479	14	244	2	1007	2440	48	525	NA	2.7e-169	482	protein FAR1-RELATED SEQUENCE 5-like [Helianthus annuus]	Q9SZL8	32.411	506	15	323	10	950	2440	40	535	NA	7.89e-72	259	RecName: Full=Protein FAR1-RELATED SEQUENCE 5 [Arabidopsis thaliana]	FRS5_ARATH	Protein FAR1-RELATED SEQUENCE 5	FRS5 At4g38180 F20D10.300
GWHTBCHF016998	GWHPBCHF020187	GWHGBCHF016139	TkA03G084860	TkA03G084860	269.5	4.89112	14	0.273976	TRUE	4.26679	4.18087	16.0637	4.58356e-58	6.14458e-57	1.83781e-57	True	GWHGBCHF016139	TkA03G084860.2	ref|XP_035829953.1|	48.643	479	14	244	2	1059	2492	48	525	NA	3.83e-169	482	protein FAR1-RELATED SEQUENCE 5-like [Helianthus annuus]	Q9SZL8	32.411	506	15	323	10	1002	2492	40	535	NA	9.65e-72	258	RecName: Full=Protein FAR1-RELATED SEQUENCE 5 [Arabidopsis thaliana]	FRS5_ARATH	Protein FAR1-RELATED SEQUENCE 5	FRS5 At4g38180 F20D10.300
GWHTBCHF034538	GWHPBCHF041064	GWHGBCHF032735	TkA06G108430	TkA06G108430	57	1.03449	3	0.0587091	TRUE	4.24793	4.16201	7.37835	1.60263e-13	7.11164e-13	2.12705e-13	True	GWHGBCHF032735	TkA06G108430.1	ref|XP_022015096.1|	51.339	448	11	182	3	2542	3810	244	680	NA	4.57e-121	398	uncharacterized protein LOC110914618 [Helianthus annuus]	F9VN79	38.462	91	2	55	1	3469	3741	42	131	NA	9.06e-09	58.9	RecName: Full=Ribonuclease HI; Short=RNase HI; Short=Sto-RNase HI [Sulfurisphaera tokodaii str. 7]	RNH_SULTO	Ribonuclease HI, RNase HI, Sto-RNase HI, EC 3.1.26.4	rnhA STK_07530
GWHTBCHF023602	GWHPBCHF028058	GWHGBCHF022459	TkA04G050790	TkA04G050790	171	3.10346	9	0.176127	TRUE	4.24793	4.16201	12.7797	2.12938e-37	1.99716e-36	5.97338e-37	True	GWHGBCHF022459	TkA04G050790.1	ref|XP_023759064.2|	87.22	446	26	53	2	93	1421	1	445	NA	0	807	UDP-glycosyltransferase 76H1 [Lactuca sativa]	U3UA11	55.134	448	26	190	7	114	1427	5	451	NA	1.8e-169	491	RecName: Full=UDP-glucose iridoid glucosyltransferase; AltName: Full=UDP-glucose glucosyltransferase 7; Short=CrUGT7; AltName: Full=UDP-glycosyltransferase 76A2 [Catharanthus roseus]	UGT7_CATRO	UDP-glucose iridoid glucosyltransferase, EC 2.4.1.- (UDP-glucose glucosyltransferase 7, CrUGT7) (UDP-glycosyltransferase 76A2)	UGT76A2 UGT7
GWHTBCHF015311	GWHPBCHF018240	GWHGBCHF014555	TkA02G568270	TkA02G568270	12.5	0.226861	0	0	TRUE	4.22162	4.13571	3.44908	0.000562506	0.00121961	0.000364778	True	GWHGBCHF014555	TkA02G568270.1	ref|XP_023761131.1|	40	210	20	122	1	1	618	442	651	NA	3.19e-40	153	uncharacterized protein LOC111909573 [Lactuca sativa]	P0C2F6	26.519	181	17	126	5	16	543	178	356	NA	2.77e-06	52.8	RecName: Full=Putative ribonuclease H protein At1g65750 [Arabidopsis thaliana]	RNHX1_ARATH	Putative ribonuclease H protein At1g65750, EC 3.1.26.4	At1g65750 F1E22.12
GWHTBCHF045680	GWHPBCHF054396	GWHGBCHF043459	TkA08G209450	TkA08G209450	7430	134.846	399	7.80831	TRUE	4.2189	4.13299	84.0756	0	0	0	True	GWHGBCHF043459	TkA08G209450.1	ref|XP_023765582.1|	71.975	157	19	43	1	100	570	1	156	NA	1.9e-79	243	root allergen protein [Lactuca sativa]	O49065	79.87	154	19	31	0	115	576	4	157	NA	3.5e-89	264	RecName: Full=Root allergen protein; Short=RAP [Taraxacum officinale]	RAP_TAROF	Root allergen protein, RAP	NA
GWHTBCHF025345	GWHPBCHF030150	GWHGBCHF024115	TkA04G179030	TkA04G179030	18.58	0.337206	1	0.0195697	TRUE	4.21568	4.12976	4.20333	2.63017e-05	6.68776e-05	2.00027e-05	True	GWHGBCHF024115	TkA04G179030.1	ref|XP_024972699.1|	37.659	393	22	181	7	64	1056	11	401	NA	1.27e-71	241	uncharacterized protein LOC112511342 [Cynara cardunculus var. scolymus]	P10978	47.368	76	5	40	0	1252	1479	551	626	NA	9.55e-14	77.8	RecName: Full=Retrovirus-related Pol polyprotein from transposon TNT 1-94; Includes: RecName: Full=Protease; Includes: RecName: Full=Reverse transcriptase; Includes: RecName: Full=Endonuclease [Nicotiana tabacum]	POLX_TOBAC	Retrovirus-related Pol polyprotein from transposon TNT 1-94 [Includes: Protease, EC 3.4.23.-; Reverse transcriptase, EC 2.7.7.49; Endonuclease ]	NA
GWHTBCHF027084	GWHPBCHF032201	GWHGBCHF025811	TkA04G413030	TkA04G413030	297	5.39021	16	0.313115	TRUE	4.21432	4.12841	16.8038	2.28753e-63	3.29284e-62	9.84869e-63	True	GWHGBCHF025811	TkA04G413030.1	ref|XP_023759400.1|	90.286	175	28	17	0	52	576	1	175	NA	4.47e-118	338	protein HEADING DATE 3A [Lactuca sativa]	Q93WI9	78.363	171	27	37	0	61	573	6	176	NA	2.05e-103	298	RecName: Full=Protein HEADING DATE 3A; AltName: Full=FT-like protein A [Oryza sativa Japonica Group]	HD3A_ORYSJ	Protein HEADING DATE 3A (FT-like protein A)	HD3A Os06g0157700 LOC_Os06g06320 OsJ_20191 P0046E09.30 P0702F05.10
GWHTBCHF001247	GWHPBCHF001524	GWHGBCHF001270	TkAUNG063060	TkAUNG063060	74	1.34302	4	0.0782788	TRUE	4.20945	4.12354	8.38494	5.07524e-17	2.6199e-16	7.83595e-17	True	GWHGBCHF001270	TkAUNG063060.1	ref|XP_024984751.1|	83.409	440	23	68	2	208	1512	2	441	NA	0	689	dnaJ protein P58IPK homolog [Cynara cardunculus var. scolymus]	Q9LYW9	68.707	441	23	131	3	208	1512	1	440	NA	0	554	RecName: Full=DnaJ protein P58IPK homolog; Short=AtP58IPK; AltName: Full=Chaperone protein dnaJ 36; Short=AtDjA36; Short=AtJ36; Flags: Precursor [Arabidopsis thaliana]	DNJ36_ARATH	DnaJ protein P58IPK homolog, AtP58IPK (Chaperone protein dnaJ 36, AtDjA36, AtJ36)	P58IPK A36 At5g03160 F15A17.90 MOK16.7
GWHTBCHF001248	GWHPBCHF001525	GWHGBCHF001270	TkAUNG063060	TkAUNG063060	74	1.34302	4	0.0782788	TRUE	4.20945	4.12354	8.38494	5.07524e-17	2.6199e-16	7.83595e-17	True	GWHGBCHF001270	TkAUNG063060.2	ref|XP_024984751.1|	83.409	440	26	68	2	208	1512	2	441	NA	0	689	dnaJ protein P58IPK homolog [Cynara cardunculus var. scolymus]	Q9LYW9	68.707	441	26	131	3	208	1512	1	440	NA	0	554	RecName: Full=DnaJ protein P58IPK homolog; Short=AtP58IPK; AltName: Full=Chaperone protein dnaJ 36; Short=AtDjA36; Short=AtJ36; Flags: Precursor [Arabidopsis thaliana]	DNJ36_ARATH	DnaJ protein P58IPK homolog, AtP58IPK (Chaperone protein dnaJ 36, AtDjA36, AtJ36)	P58IPK A36 At5g03160 F15A17.90 MOK16.7
GWHTBCHF003026	GWHPBCHF003647	GWHGBCHF002890	TkA01G072350	TkA01G072350	92	1.6697	5	0.0978485	TRUE	4.20163	4.11572	9.3442	9.25876e-21	5.51994e-20	1.65098e-20	True	GWHGBCHF002890	TkA01G072350.1	ref|XP_023729885.1|	77.184	561	30	109	8	59	1702	1	555	NA	0	889	ultraviolet-B receptor UVR8 [Lactuca sativa]	Q9FN03	30.233	430	23	237	17	53	1327	3	374	NA	1.89e-35	142	RecName: Full=Ultraviolet-B receptor UVR8; AltName: Full=Protein UV-B RESISTANCE 8; AltName: Full=RCC1 domain-containing protein UVR8 [Arabidopsis thaliana]	UVR8_ARATH	Ultraviolet-B receptor UVR8 (Protein UV-B RESISTANCE 8) (RCC1 domain-containing protein UVR8)	UVR8 At5g63860 MGI19.7
GWHTBCHF030197	GWHPBCHF035933	GWHGBCHF028739	TkA05G244810	TkA05G244810	100	1.81489	5.5	0.107633	TRUE	4.18442	4.09851	9.73024	2.24063e-22	1.40848e-21	4.21267e-22	True	GWHGBCHF028739	TkA05G244810.1	ref|XP_023736168.1|	94.828	58	9	3	0	442	615	353	410	NA	2.98e-26	112	protein transport protein SEC23 [Lactuca sativa]	Q9SCJ4	51.064	94	10	16	2	181	372	157	250	NA	3.96e-15	76.6	RecName: Full=Kinesin-like protein KIN-8B [Arabidopsis thaliana]	KN8B_ARATH	Kinesin-like protein KIN-8B	KIN8B At3g49650 T9C5.240
GWHTBCHF031069	GWHPBCHF036985	GWHGBCHF029605	TkA05G383050	TkA05G383050	163	2.95826	9	0.176127	TRUE	4.1788	4.09289	12.4178	2.09255e-35	1.88693e-34	5.64369e-35	True	GWHGBCHF029605	TkA05G383050.1	ref|XP_023762793.1|	85.574	305	24	37	3	6	920	1	298	NA	9.41e-165	470	MYB-like transcription factor EOBI [Lactuca sativa]	Q9C9G7	75.912	137	11	33	0	165	575	17	153	NA	1.42e-72	232	RecName: Full=Transcription factor MYB62; AltName: Full=Myb-related protein 62; Short=AtMYB62 [Arabidopsis thaliana]	MYB62_ARATH	Transcription factor MYB62 (Myb-related protein 62, AtMYB62)	MYB62 At1g68320 T22E19.5
GWHTBCHF041876	GWHPBCHF049808	GWHGBCHF039880	TkA07G443960	TkA07G443960	4188	76.0074	232	4.54017	TRUE	4.17406	4.08815	62.9234	0	0	0	True	GWHGBCHF039880	TkA07G443960.1	ref|XP_023762137.1|	95.63	389	27	15	2	136	1296	1	389	NA	0	743	protochlorophyllide reductase, chloroplastic [Lactuca sativa]	Q9SDT1	80.952	399	27	63	4	136	1296	1	398	NA	0	639	RecName: Full=Protochlorophyllide reductase, chloroplastic; Short=PCR; AltName: Full=NADPH-protochlorophyllide oxidoreductase; Short=POR; Flags: Precursor [Daucus carota]	POR_DAUCA	Protochlorophyllide reductase, chloroplastic, PCR, EC 1.3.1.33 (NADPH-protochlorophyllide oxidoreductase, POR)	POR1
GWHTBCHF029446	GWHPBCHF035006	GWHGBCHF027962	TkA05G078130	TkA05G078130	36	0.653359	2	0.0391394	TRUE	4.16993	4.08401	5.83212	5.47261e-09	1.886e-08	5.64059e-09	True	GWHGBCHF027962	TkA05G078130.1	ref|XP_023751583.1|	33.571	140	32	93	0	10	429	118	257	NA	3.39e-20	89.4	uncharacterized protein LOC111899925 [Lactuca sativa]	Q1QUR7	25.61	82	18	58	1	297	61	203	284	NA	1.3	32.3	RecName: Full=tRNA-specific 2-thiouridylase MnmA [Chromohalobacter salexigens DSM 3043]	MNMA_CHRSD	tRNA-specific 2-thiouridylase MnmA, EC 2.8.1.13	mnmA Csal_2444
GWHTBCHF046275	GWHPBCHF055093	GWHGBCHF044042	TkA08G253000	TkA08G253000	36	0.653359	2	0.0391394	TRUE	4.16993	4.08401	5.83212	5.47261e-09	1.886e-08	5.64059e-09	True	GWHGBCHF044042	TkA08G253000.1	ref|XP_023737984.1|	71.756	393	24	87	8	43	1173	1	385	NA	8.19e-178	511	uncharacterized protein LOC111885975 isoform X2 [Lactuca sativa]	Q940T9	42.466	73	5	42	0	838	1056	271	343	NA	3.15e-09	62.4	RecName: Full=Zinc finger protein CONSTANS-LIKE 4 [Arabidopsis thaliana]	COL4_ARATH	Zinc finger protein CONSTANS-LIKE 4	COL4 At5g24930 F6A4.140
GWHTBCHF046276	GWHPBCHF055094	GWHGBCHF044042	TkA08G253000	TkA08G253000	36	0.653359	2	0.0391394	TRUE	4.16993	4.08401	5.83212	5.47261e-09	1.886e-08	5.64059e-09	True	GWHGBCHF044042	TkA08G253000.2	ref|XP_023737984.1|	71.088	377	20	85	8	283	1365	17	385	NA	2.78e-165	482	uncharacterized protein LOC111885975 isoform X2 [Lactuca sativa]	Q940T9	42.466	73	4	42	0	1030	1248	271	343	NA	3.78e-09	62.4	RecName: Full=Zinc finger protein CONSTANS-LIKE 4 [Arabidopsis thaliana]	COL4_ARATH	Zinc finger protein CONSTANS-LIKE 4	COL4 At5g24930 F6A4.140
GWHTBCHF046277	GWHPBCHF055095	GWHGBCHF044042	TkA08G253000	TkA08G253000	36	0.653359	2	0.0391394	TRUE	4.16993	4.08401	5.83212	5.47261e-09	1.886e-08	5.64059e-09	True	GWHGBCHF044042	TkA08G253000.3	ref|XP_023737984.1|	71.756	393	25	87	8	43	1173	1	385	NA	2.78e-178	511	uncharacterized protein LOC111885975 isoform X2 [Lactuca sativa]	Q940T9	42.466	73	5	42	0	838	1056	271	343	NA	2.86e-09	62.4	RecName: Full=Zinc finger protein CONSTANS-LIKE 4 [Arabidopsis thaliana]	COL4_ARATH	Zinc finger protein CONSTANS-LIKE 4	COL4 At5g24930 F6A4.140
GWHTBCHF046278	GWHPBCHF055096	GWHGBCHF044042	TkA08G253000	TkA08G253000	36	0.653359	2	0.0391394	TRUE	4.16993	4.08401	5.83212	5.47261e-09	1.886e-08	5.64059e-09	True	GWHGBCHF044042	TkA08G253000.4	ref|XP_023737984.1|	71.088	377	21	85	8	283	1365	17	385	NA	9.94e-166	482	uncharacterized protein LOC111885975 isoform X2 [Lactuca sativa]	Q940T9	42.466	73	4	42	0	1030	1248	271	343	NA	3.49e-09	62.4	RecName: Full=Zinc finger protein CONSTANS-LIKE 4 [Arabidopsis thaliana]	COL4_ARATH	Zinc finger protein CONSTANS-LIKE 4	COL4 At5g24930 F6A4.140
GWHTBCHF026580	GWHPBCHF031618	GWHGBCHF025322	TkA04G356250	TkA04G356250	72	1.30672	4	0.0782788	TRUE	4.16993	4.08401	8.24787	1.61242e-16	8.17609e-16	2.44542e-16	True	GWHGBCHF025322	TkA04G356250.1	ref|XP_007217075.1|	66.667	72	12	24	0	124	339	290	361	NA	1.32e-36	107	vacuolar protein sorting-associated protein 18 homolog [Prunus persica]	F4IDS7	67.606	71	12	23	0	124	336	290	360	NA	4.7e-31	102	RecName: Full=Vacuolar sorting protein 18 [Arabidopsis thaliana]	VPS18_ARATH	Vacuolar sorting protein 18	VPS18 At1g12470 F5O11.22 T12C24.2
GWHTBCHF016060	GWHPBCHF019112	GWHGBCHF015258	TkA02G615080	TkA02G615080	12	0.217786	0	0	TRUE	4.16273	4.07682	3.36544	0.000764218	0.00162815	0.000486969	True	GWHGBCHF015258	TkA02G615080.1	ref|XP_023767174.1|	62.727	110	6	21	1	961	1230	160	269	NA	8.88e-50	135	beta-galactosidase 3 [Lactuca sativa]	Q10RB4	53.913	115	6	33	1	961	1245	161	275	NA	3.65e-45	122	RecName: Full=Beta-galactosidase 5; Short=Lactase 5; Flags: Precursor [Oryza sativa Japonica Group]	BGAL5_ORYSJ	Beta-galactosidase 5, Lactase 5, EC 3.2.1.23	Os03g0165400 LOC_Os03g06940 OJ1123F12.1
GWHTBCHF023491	GWHPBCHF027927	GWHGBCHF022350	TkA04G043230	TkA04G043230	2091	37.9493	117	2.28966	TRUE	4.15961	4.0737	44.4154	0	0	0	True	GWHGBCHF022350	TkA04G043230.1	ref|XP_023733311.1|	82.692	260	24	40	3	163	939	1	256	NA	7.55e-140	403	transcription factor MYB59 isoform X2 [Lactuca sativa]	Q9LX82	49.554	224	20	81	4	286	927	40	241	NA	2.6e-56	172	RecName: Full=Transcription factor MYB48; AltName: Full=Myb-related protein 48; Short=AtMYB48 [Arabidopsis thaliana]	MYB48_ARATH	Transcription factor MYB48 (Myb-related protein 48, AtMYB48)	MYB48 At3g46130 F12M12.100
GWHTBCHF023492	GWHPBCHF027928	GWHGBCHF022350	TkA04G043230	TkA04G043230	2091	37.9493	117	2.28966	TRUE	4.15961	4.0737	44.4154	0	0	0	True	GWHGBCHF022350	TkA04G043230.2	ref|XP_023733311.1|	63.125	320	25	53	6	163	1119	1	256	NA	2.2e-112	335	transcription factor MYB59 isoform X2 [Lactuca sativa]	Q9LX82	49.565	230	18	84	4	448	1107	34	241	NA	6.53e-52	177	RecName: Full=Transcription factor MYB48; AltName: Full=Myb-related protein 48; Short=AtMYB48 [Arabidopsis thaliana]	MYB48_ARATH	Transcription factor MYB48 (Myb-related protein 48, AtMYB48)	MYB48 At3g46130 F12M12.100
GWHTBCHF037635	GWHPBCHF044808	GWHGBCHF035858	TkA07G040470	TkA07G040470	38.58	0.700183	2.17	0.0424663	TRUE	4.15209	4.06617	6.02973	1.64232e-09	5.85856e-09	1.75226e-09	True	GWHGBCHF035858	TkA07G040470.1	ref|XP_023768506.1|	67.089	158	14	44	3	563	1027	89	241	NA	6.43e-46	167	uncharacterized protein LOC111917078 [Lactuca sativa]	Q94B38	57.143	21	2	9	0	395	457	319	339	NA	0.035	29.6	RecName: Full=Glucose-6-phosphate/phosphate translocator 2, chloroplastic; Short=AtGPT2; Flags: Precursor [Arabidopsis thaliana]	GPT2_ARATH	Glucose-6-phosphate/phosphate translocator 2, chloroplastic, AtGPT2	GPT2 At1g61800 F8K4.1
GWHTBCHF037636	GWHPBCHF044809	GWHGBCHF035858	TkA07G040470	TkA07G040470	38.58	0.700183	2.17	0.0424663	TRUE	4.15209	4.06617	6.02973	1.64232e-09	5.85856e-09	1.75226e-09	True	GWHGBCHF035858	TkA07G040470.2	ref|XP_023768506.1|	72.656	256	15	51	5	551	1273	89	340	NA	1.08e-103	322	uncharacterized protein LOC111917078 [Lactuca sativa]	Q12010	36.111	72	4	44	1	1112	1321	211	282	NA	4.63e-06	52.4	RecName: Full=Probable vacuolar amino acid transporter YPQ1; AltName: Full=PQ-loop repeat-containing protein 1 [Saccharomyces cerevisiae S288C]	YPQ1_YEAST	Probable vacuolar amino acid transporter YPQ1 (PQ-loop repeat-containing protein 1)	YPQ1 YOL092W O0929
GWHTBCHF037637	GWHPBCHF044810	GWHGBCHF035858	TkA07G040470	TkA07G040470	38.58	0.700183	2.17	0.0424663	TRUE	4.15209	4.06617	6.02973	1.64232e-09	5.85856e-09	1.75226e-09	True	GWHGBCHF035858	TkA07G040470.3	ref|XP_023768506.1|	72.656	256	16	51	5	453	1175	89	340	NA	3.91e-104	322	uncharacterized protein LOC111917078 [Lactuca sativa]	Q12010	36.111	72	5	44	1	1014	1223	211	282	NA	4.21e-06	52.4	RecName: Full=Probable vacuolar amino acid transporter YPQ1; AltName: Full=PQ-loop repeat-containing protein 1 [Saccharomyces cerevisiae S288C]	YPQ1_YEAST	Probable vacuolar amino acid transporter YPQ1 (PQ-loop repeat-containing protein 1)	YPQ1 YOL092W O0929
GWHTBCHF037638	GWHPBCHF044811	GWHGBCHF035858	TkA07G040470	TkA07G040470	38.58	0.700183	2.17	0.0424663	TRUE	4.15209	4.06617	6.02973	1.64232e-09	5.85856e-09	1.75226e-09	True	GWHGBCHF035858	TkA07G040470.4	ref|XP_023768506.1|	72.941	255	13	50	5	644	1363	89	339	NA	5.16e-102	321	uncharacterized protein LOC111917078 [Lactuca sativa]	P38279	39.706	68	4	40	1	1217	1420	211	277	NA	2.13e-06	53.5	RecName: Full=Probable vacuolar amino acid transporter YPQ3; AltName: Full=PQ-loop repeat-containing protein 3; AltName: Full=Protein RTC2; AltName: Full=Restriction of telomere capping protein 2 [Saccharomyces cerevisiae S288C]	YPQ3_YEAST	Probable vacuolar amino acid transporter YPQ3 (PQ-loop repeat-containing protein 3) (Protein RTC2) (Restriction of telomere capping protein 2)	RTC2 YPQ3 YBR147W YBR1124
GWHTBCHF028719	GWHPBCHF034128	GWHGBCHF027303	TkA05G023380	TkA05G023380	195	3.53903	11	0.215267	TRUE	4.1479	4.06198	13.552	7.71445e-42	7.87434e-41	2.35517e-41	True	GWHGBCHF027303	TkA05G023380.1	ref|XP_022015140.2|	48.56	729	11	373	1	2669	483	111	837	NA	0	674	uncharacterized protein LOC110914665 [Helianthus annuus]	Q9SDW0	63.78	127	2	43	2	5403	5780	33	157	NA	1.48e-41	159	RecName: Full=Trihelix transcription factor GT-3a; AltName: Full=Trihelix DNA-binding protein GT-3a [Arabidopsis thaliana]	TGT3A_ARATH	Trihelix transcription factor GT-3a (Trihelix DNA-binding protein GT-3a)	GT-3A GT3A At5g01380 T10O8.90
GWHTBCHF034938	GWHPBCHF041557	GWHGBCHF033155	TkA06G146910	TkA06G146910	26.5	0.480945	1.5	0.0293546	TRUE	4.14296	4.05704	4.99403	5.91337e-07	1.74642e-06	5.22342e-07	True	GWHGBCHF033155	TkA06G146910.1	ref|XP_030482951.1|	38.854	157	20	84	4	2	466	71	217	NA	5.81e-21	96.3	uncharacterized protein LOC115699602 [Cannabis sativa]	O82248	35.593	59	7	34	3	383	556	61	116	NA	5.3	31.2	RecName: Full=Nuclear transcription factor Y subunit B-5; Short=AtNF-YB-5 [Arabidopsis thaliana]	NFYB5_ARATH	Nuclear transcription factor Y subunit B-5, AtNF-YB-5	NFYB5 At2g47810 F17A22.20
GWHTBCHF017206	GWHPBCHF020437	GWHGBCHF016344	TkA03G111300	TkA03G111300	53	0.96189	3	0.0587091	TRUE	4.14296	4.05704	7.06262	1.63394e-12	6.90164e-12	2.06424e-12	True	GWHGBCHF016344	TkA03G111300.1	ref|XP_023769312.1|	65.939	229	30	76	1	61	747	23	249	NA	1.45e-105	324	PR5-like receptor kinase isoform X2 [Lactuca sativa]	Q8RY67	36.232	207	26	118	4	112	705	57	258	NA	3.14e-36	139	RecName: Full=Wall-associated receptor kinase-like 14; Flags: Precursor [Arabidopsis thaliana]	WAKLO_ARATH	Wall-associated receptor kinase-like 14, EC 2.7.11.-	WAKL14 At2g23450 F26B6.10
GWHTBCHF024571	GWHPBCHF029221	GWHGBCHF023396	TkA04G122490	TkA04G122490	352	6.3884	20	0.391394	TRUE	4.1375	4.05159	18.1939	5.76885e-74	9.5365e-73	2.85231e-73	True	GWHGBCHF023396	TkA04G122490.1	ref|XP_023754612.1|	88.503	461	29	53	0	78	1460	1	461	NA	0	841	GABA transporter 1 [Lactuca sativa]	F4HW02	59.217	434	27	175	1	165	1460	18	451	NA	0	521	RecName: Full=GABA transporter 1; Short=AtGAT1; AltName: Full=Bidirectional amino acid transporter 1 [Arabidopsis thaliana]	GAT1_ARATH	GABA transporter 1, AtGAT1 (Bidirectional amino acid transporter 1)	GAT1 BAT1 At1g08230 T23G18.9
GWHTBCHF003460	GWHPBCHF004152	GWHGBCHF003286	TkA01G109860	TkA01G109860	17.5	0.317605	1	0.0195697	TRUE	4.12928	4.04337	4.05424	5.02972e-05	0.000123856	3.7043e-05	True	GWHGBCHF003286	TkA01G109860.1	ref|XP_023761135.1|	53.512	299	12	95	3	1304	2071	159	456	NA	2.83e-106	338	anti-sigma-I factor RsgI2-like [Lactuca sativa]	Q6BI69	35	80	4	50	2	685	918	245	324	NA	0.002	45.1	RecName: Full=DNA-directed RNA polymerase III subunit RPC1; Short=RNA polymerase III subunit C1; AltName: Full=DNA-directed RNA polymerase III largest subunit [Debaryomyces hansenii CBS767]	RPC1_DEBHA	DNA-directed RNA polymerase III subunit RPC1, RNA polymerase III subunit C1, EC 2.7.7.6 (DNA-directed RNA polymerase III largest subunit)	RPC1 DEHA2G12980g
GWHTBCHF029539	GWHPBCHF035113	GWHGBCHF028049	TkA05G088080	TkA05G088080	17.5	0.317605	1	0.0195697	TRUE	4.12928	4.04337	4.05424	5.02972e-05	0.000123856	3.7043e-05	True	GWHGBCHF028049	TkA05G088080.1	ref|XP_023730952.1|	31.818	88	25	53	1	1	243	47	134	NA	0.016	39.3	glutathione S-transferase T2-like [Lactuca sativa]	A7HKQ7	37.5	24	7	15	0	209	280	189	212	NA	3.6	30	RecName: Full=UPF0173 metal-dependent hydrolase Fnod_0635 [Fervidobacterium nodosum Rt17-B1]	Y635_FERNB	UPF0173 metal-dependent hydrolase Fnod_0635	Fnod_0635
GWHTBCHF012373	GWHPBCHF014793	GWHGBCHF011857	TkA02G401990	TkA02G401990	35	0.63521	2	0.0391394	TRUE	4.12928	4.04337	5.73356	9.83421e-09	3.33232e-08	9.96676e-09	True	GWHGBCHF011857	TkA02G401990.1	ref|XP_023733506.1|	65.9	261	31	47	3	28	684	1	261	NA	1.29e-114	337	protein DOWNY MILDEW RESISTANCE 6 [Lactuca sativa]	P24397	38.889	270	31	110	7	28	684	1	266	NA	6.09e-54	179	RecName: Full=Hyoscyamine 6-dioxygenase; AltName: Full=Hyoscyamine 6-beta-hydroxylase [Hyoscyamus niger]	HY6H_HYONI	Hyoscyamine 6-dioxygenase, EC 1.14.11.11 (Hyoscyamine 6-beta-hydroxylase)	H6H
GWHTBCHF014125	GWHPBCHF016844	GWHGBCHF013474	TkA02G505010	TkA02G505010	52	0.943741	3	0.0587091	TRUE	4.11548	4.02956	6.98145	2.9214e-12	1.2167e-11	3.63908e-12	True	GWHGBCHF013474	TkA02G505010.1	ref|XP_023743757.1|	83.288	736	30	110	6	129	2315	1	730	NA	0	1182	ABC transporter B family member 15 [Lactuca sativa]	Q9LHD1	66.061	716	30	238	3	171	2315	18	729	NA	0	884	RecName: Full=ABC transporter B family member 15; Short=ABC transporter ABCB.15; Short=AtABCB15; AltName: Full=Multidrug resistance protein 13; AltName: Full=P-glycoprotein 15 [Arabidopsis thaliana]	AB15B_ARATH	ABC transporter B family member 15, ABC transporter ABCB.15, AtABCB15 (Multidrug resistance protein 13) (P-glycoprotein 15)	ABCB15 MDR13 PGP15 At3g28345 MZF16.16
GWHTBCHF016407	GWHPBCHF019515	GWHGBCHF015573	TkA03G021010	TkA03G021010	103	1.86933	6	0.117418	TRUE	4.10154	4.01562	9.81538	9.66757e-23	6.14903e-22	1.83913e-22	True	GWHGBCHF015573	TkA03G021010.1	ref|XP_023737160.1|	64.474	76	17	26	1	1	225	177	252	NA	5.87e-11	65.9	MACPF domain-containing protein At1g14780 [Lactuca sativa]	P06594	25	72	16	46	1	239	24	813	876	NA	7	30.4	RecName: Full=Phytochrome A type 4; Short=AP4 [Avena sativa]	PHYA4_AVESA	Phytochrome A type 4, AP4	PHYA4 PHY4
GWHTBCHF046075	GWHPBCHF054856	GWHGBCHF043850	TkA08G240610	TkA08G240610	669.5	12.1507	39	0.763219	TRUE	4.10154	4.01562	25.0244	3.31416e-138	9.64096e-137	2.88355e-137	True	GWHGBCHF043850	TkA08G240610.1	ref|XP_023736870.1|	43.878	98	15	55	0	372	665	55	152	NA	4.03e-18	87.4	uncharacterized protein LOC111884805 [Lactuca sativa]	C8WEG0	28.889	90	13	60	2	313	570	348	437	NA	2.8	32.7	RecName: Full=ATP-dependent zinc metalloprotease FtsH [Zymomonas mobilis subsp. mobilis NCIMB 11163]	FTSH_ZYMMN	ATP-dependent zinc metalloprotease FtsH, EC 3.4.24.-	ftsH Za10_1558
GWHTBCHF003908	GWHPBCHF004687	GWHGBCHF003724	TkA01G160770	TkA01G160770	120	2.17786	7	0.136988	TRUE	4.09954	4.01362	10.5929	3.21623e-26	2.27108e-25	6.79267e-26	True	GWHGBCHF003724	TkA01G160770.1	ref|XP_023742120.2|	83.548	699	30	115	0	46	2142	134	832	NA	0	1209	lipoxygenase 2, chloroplastic [Lactuca sativa]	R9WS04	79.429	700	30	143	1	46	2142	200	899	NA	0	1155	RecName: Full=Lipoxygenase 2, chloroplastic; Short=TcLOX2; Flags: Precursor [Tanacetum cinerariifolium]	LOX2_TANCI	Lipoxygenase 2, chloroplastic, TcLOX2, EC 1.13.11.-	LOX2
GWHTBCHF036305	GWHPBCHF043188	GWHGBCHF034549	TkA06G407300	TkA06G407300	3405	61.7969	199	3.89437	TRUE	4.09681	4.0109	56.4151	0	0	0	True	GWHGBCHF034549	TkA06G407300.1	ref|XP_022002736.1|	67.803	264	33	81	2	1	792	54	313	NA	7.29e-119	348	metalloendoproteinase 1 [Helianthus annuus]	O04529	39.298	285	33	144	7	1	789	47	324	NA	3.41e-55	184	RecName: Full=Metalloendoproteinase 2-MMP; Short=At2-MMP; Flags: Precursor [Arabidopsis thaliana]	2MMP_ARATH	Metalloendoproteinase 2-MMP, At2-MMP, EC 3.4.24.-	2MMP MMP At1g70170 F20P5.11
GWHTBCHF007197	GWHPBCHF008692	GWHGBCHF006989	TkA01G547620	TkA01G547620	1276	23.158	75	1.46773	TRUE	4.08859	4.00268	34.5134	5.05828e-261	2.72791e-259	8.159e-260	True	GWHGBCHF006989	TkA01G547620.1	ref|XP_023730323.1|	92.994	157	14	11	0	176	646	1	157	NA	1.16e-103	308	universal stress protein YxiE [Lactuca sativa]	P42297	34.437	151	13	90	6	194	637	4	148	NA	4.89e-13	69.3	RecName: Full=Universal stress protein YxiE; Short=USP YxiE; Flags: Precursor [Bacillus subtilis subsp. subtilis str. 168]	YXIE_BACSU	Universal stress protein YxiE, USP YxiE	yxiE BSU39250 N17E
GWHTBCHF023289	GWHPBCHF027678	GWHGBCHF022151	TkA04G031780	TkA04G031780	17	0.308531	1	0.0195697	TRUE	4.08746	4.00155	3.98334	6.79542e-05	0.000164923	4.93176e-05	True	GWHGBCHF022151	TkA04G031780.1	ref|XP_023730170.1|	47.692	195	33	101	1	1	582	85	279	NA	4.73e-62	199	uncharacterized protein LOC111877898 [Lactuca sativa]	Q14F97	23.239	142	22	74	6	130	516	265	384	NA	1.6	33.1	RecName: Full=Protein Ycf2 [Populus alba]	YCF2_POPAL	Protein Ycf2	ycf2-A; ycf2-B
GWHTBCHF023802	GWHPBCHF028296	GWHGBCHF022652	TkA04G063210	TkA04G063210	17	0.308531	1	0.0195697	TRUE	4.08746	4.00155	3.98334	6.79542e-05	0.000164923	4.93176e-05	True	GWHGBCHF022652	TkA04G063210.1	ref|XP_023731715.1|	100	377	22	0	0	271	1401	1	377	NA	0	785	actin [Lactuca sativa]	O81221	98.408	377	22	6	0	271	1401	1	377	NA	0	777	RecName: Full=Actin [Gossypium hirsutum]	ACT_GOSHI	Actin	NA
GWHTBCHF034239	GWHPBCHF040710	GWHGBCHF032455	TkA06G085900	TkA06G085900	17	0.308531	1	0.0195697	TRUE	4.08746	4.00155	3.98334	6.79542e-05	0.000164923	4.93176e-05	True	GWHGBCHF032455	TkA06G085900.1	ref|XP_023764097.1|	80.952	126	13	24	0	227	604	33	158	NA	1.14e-80	224	sulfhydryl oxidase 2 isoform X1 [Lactuca sativa]	Q9ZU40	68.254	126	13	37	1	233	610	23	145	NA	2.79e-55	189	RecName: Full=Sulfhydryl oxidase 2; AltName: Full=Quiescin-sulfhydryl oxidase 2; Short=AtQSOX2; Flags: Precursor [Arabidopsis thaliana]	QSOX2_ARATH	Sulfhydryl oxidase 2, EC 1.8.3.2 (Quiescin-sulfhydryl oxidase 2, AtQSOX2)	QSOX2 At2g01270 F10A8.15
GWHTBCHF034383	GWHPBCHF040876	GWHGBCHF032583	TkA06G095010	TkA06G095010	17	0.308531	1	0.0195697	TRUE	4.08746	4.00155	3.98334	6.79542e-05	0.000164923	4.93176e-05	True	GWHGBCHF032583	TkA06G095010.1	ref|XP_023769981.1|	74.667	900	33	222	2	43	2724	19	918	NA	0	1224	probable leucine-rich repeat receptor-like protein kinase At1g35710 [Lactuca sativa]	Q8VZG8	41.863	1020	33	458	14	28	2700	28	1041	NA	0	652	RecName: Full=MDIS1-interacting receptor like kinase 2; Short=AtMIK2; AltName: Full=Probable LRR receptor-like serine/threonine-protein kinase At4g08850; Flags: Precursor [Arabidopsis thaliana]	MIK2_ARATH	MDIS1-interacting receptor like kinase 2, AtMIK2 (Probable LRR receptor-like serine/threonine-protein kinase At4g08850, EC 2.7.11.1)	MIK2 At4g08850 T32A17.160
GWHTBCHF042517	GWHPBCHF050595	GWHGBCHF040502	TkA08G045240	TkA08G045240	17	0.308531	1	0.0195697	TRUE	4.08746	4.00155	3.98334	6.79542e-05	0.000164923	4.93176e-05	True	GWHGBCHF040502	TkA08G045240.1	ref|XP_023732808.1|	64.062	128	16	32	3	352	693	55	182	NA	4.42e-43	159	exonuclease 1 isoform X2 [Lactuca sativa]	Q8L6Z7	52.239	134	16	42	2	346	693	53	182	NA	1.33e-36	139	RecName: Full=Exonuclease 1 [Arabidopsis thaliana]	EXO1_ARATH	Exonuclease 1, EC 3.1.-.-	EXO1 At1g29630 F15D2.37
GWHTBCHF039683	GWHPBCHF047224	GWHGBCHF037840	TkA07G273210	TkA07G273210	34	0.617061	2	0.0391394	TRUE	4.08746	4.00155	5.63329	1.76804e-08	5.89706e-08	1.76377e-08	True	GWHGBCHF037840	TkA07G273210.1	ref|XP_023738797.1|	79.333	150	17	27	2	218	658	12	160	NA	2.55e-68	216	ethylene-responsive transcription factor 2 [Lactuca sativa]	Q8L9K1	75.949	79	9	18	1	425	658	83	161	NA	1.05e-34	128	RecName: Full=Ethylene-responsive transcription factor 13; Short=AtERF13; AltName: Full=Ethylene-responsive element-binding factor 13; Short=EREBP-13 [Arabidopsis thaliana]	ERF99_ARATH	Ethylene-responsive transcription factor 13, AtERF13 (Ethylene-responsive element-binding factor 13, EREBP-13)	ERF13 ERF-13 ERF099 At2g44840 T13E15.15
GWHTBCHF003972	GWHPBCHF004777	GWHGBCHF003791	TkA01G166820	TkA01G166820	1620.75	29.4148	95.5	1.86891	TRUE	4.08502	3.9991	38.8867	0	0	0	True	GWHGBCHF003791	TkA01G166820.1	ref|XP_023763774.1|	89.809	157	14	15	1	287	757	1	156	NA	1.89e-77	241	uncharacterized protein LOC111912278 [Lactuca sativa]	Q9VLA1	30.508	59	5	33	1	426	578	133	191	NA	1.5	34.3	RecName: Full=Galactosylgalactosylxylosylprotein 3-beta-glucuronosyltransferase S; AltName: Full=Beta-1,3-glucuronyltransferase S; AltName: Full=Glucuronosyltransferase S; Short=GlcAT-S; AltName: Full=UDP-glucuronosyltransferase S; Short=DmGlcAT-BSI [Drosophila melanogaster]	B3G2S_DROME	Galactosylgalactosylxylosylprotein 3-beta-glucuronosyltransferase S, EC 2.4.1.135 (Beta-1,3-glucuronyltransferase S) (Glucuronosyltransferase S, GlcAT-S) (UDP-glucuronosyltransferase S, DmGlcAT-BSI)	GlcAT-S GLCAT-BSI CG3881
GWHTBCHF040149	GWHPBCHF047788	GWHGBCHF038265	TkA07G318780	TkA07G318780	25.33	0.459711	1.5	0.0293546	TRUE	4.07781	3.9919	4.85868	1.18174e-06	3.39769e-06	1.01623e-06	True	GWHGBCHF038265	TkA07G318780.1	ref|XP_022038481.1|	36.552	145	11	81	6	595	1011	113	252	NA	6.3e-13	60.5	glutathione S-transferase T3-like [Helianthus annuus]	Q9LJB7	29.114	79	6	50	1	571	789	108	186	NA	4.3	32.7	RecName: Full=B-box zinc finger protein 32; AltName: Full=EIP6, EMF1-INTERACTING PROTEIN 6 [Arabidopsis thaliana]	BBX32_ARATH	B-box zinc finger protein 32 (EIP6, EMF1-INTERACTING PROTEIN 6)	BBX32 At3g21150 MSA6.19
GWHTBCHF006173	GWHPBCHF007469	GWHGBCHF005999	TkA01G474510	TkA01G474510	1270.5	23.0581	76	1.4873	TRUE	4.06325	3.97734	34.3715	6.73314e-259	3.58072e-257	1.07097e-257	True	GWHGBCHF005999	TkA01G474510.1	ref|XP_023761960.1|	66.109	239	25	53	7	82	747	1	228	NA	3.66e-91	276	protein TIFY 10A [Lactuca sativa]	Q9LMA8	37.391	230	24	119	8	103	726	10	236	NA	5.15e-24	100	RecName: Full=Protein TIFY 10A; AltName: Full=Jasmonate ZIM domain-containing protein 1 [Arabidopsis thaliana]	TI10A_ARATH	Protein TIFY 10A (Jasmonate ZIM domain-containing protein 1)	TIFY10A JAZ1 At1g19180 T29M8.5
GWHTBCHF002804	GWHPBCHF003373	GWHGBCHF002666	TkA01G050130	TkA01G050130	33	0.598913	2	0.0391394	TRUE	4.04439	3.95848	5.53122	3.18005e-08	1.04194e-07	3.11605e-08	True	GWHGBCHF002666	TkA01G050130.1	ref|XP_023738962.1|	75.314	239	33	36	7	1	654	1	237	NA	3.26e-87	263	uncharacterized protein LOC111886950 [Lactuca sativa]	C4LIY0	34.043	47	7	29	1	247	381	41	87	NA	3.1	32	RecName: Full=Probable transcriptional regulatory protein ckrop_1032 [Corynebacterium kroppenstedtii DSM 44385]	Y1032_CORK4	Probable transcriptional regulatory protein ckrop_1032	ckrop_1032
GWHTBCHF032344	GWHPBCHF038457	GWHGBCHF030731	TkA05G462970	TkA05G462970	33	0.598913	2	0.0391394	TRUE	4.04439	3.95848	5.53122	3.18005e-08	1.04194e-07	3.11605e-08	True	GWHGBCHF030731	TkA05G462970.1	ref|XP_023744565.1|	84.016	513	30	82	0	35	1573	1	513	NA	0	907	cytochrome P450 CYP72A219 [Lactuca sativa]	H2DH21	62.062	514	30	193	2	35	1573	5	517	NA	0	676	RecName: Full=Cytochrome P450 CYP72A219; AltName: Full=Cytochrome P450 CYP72A129 [Panax ginseng]	C7A29_PANGI	Cytochrome P450 CYP72A219, EC 1.14.-.- (Cytochrome P450 CYP72A129)	NA
GWHTBCHF036659	GWHPBCHF043619	GWHGBCHF034905	TkA06G456880	TkA06G456880	1552	28.167	95	1.85912	TRUE	4.03006	3.94414	37.8892	0	0	0	True	GWHGBCHF034905	TkA06G456880.1	ref|XP_023744719.1|	86.575	365	21	44	2	339	1427	1	362	NA	0	633	nudix hydrolase 8 isoform X1 [Lactuca sativa]	Q8L7W2	69.751	281	16	81	2	564	1394	73	353	NA	5.34e-133	395	RecName: Full=Nudix hydrolase 8; Short=AtNUDT8 [Arabidopsis thaliana]	NUDT8_ARATH	Nudix hydrolase 8, AtNUDT8, EC 3.6.1.-	NUDT8 NUDX8 At5g47240 MQL5.10
GWHTBCHF007797	GWHPBCHF009407	GWHGBCHF007532	TkA01G585640	TkA01G585640	49	0.889294	3	0.0587091	TRUE	4.02975	3.94383	6.73216	1.67159e-11	6.68329e-11	1.9988e-11	True	GWHGBCHF007532	TkA01G585640.1	ref|XP_023755077.1|	76.068	117	32	16	3	1	330	96	207	NA	1.7e-53	172	chaperone protein dnaJ 20, chloroplastic [Lactuca sativa]	Q9SDN0	46.847	111	31	49	3	1	318	89	194	NA	7.81e-24	93.2	RecName: Full=Chaperone protein dnaJ 20, chloroplastic; Short=AtDjC20; Short=AtJ20; Flags: Precursor [Arabidopsis thaliana]	DNJ20_ARATH	Chaperone protein dnaJ 20, chloroplastic, AtDjC20, AtJ20	ATJ20 C20 J20 At4g13830 F18A5.220
GWHTBCHF008804	GWHPBCHF010581	GWHGBCHF008521	TkA02G016060	TkA02G016060	49	0.889294	3	0.0587091	TRUE	4.02975	3.94383	6.73216	1.67159e-11	6.68329e-11	1.9988e-11	True	GWHGBCHF008521	TkA02G016060.1	ref|XP_023741708.1|	90.847	590	26	50	2	160	1917	1	590	NA	0	845	uncharacterized membrane protein At3g27390 [Lactuca sativa]	Q8GUM4	45.741	540	24	274	7	160	1758	1	528	NA	8.64e-112	353	RecName: Full=Uncharacterized membrane protein At3g27390 [Arabidopsis thaliana]	Y3739_ARATH	Uncharacterized membrane protein At3g27390	At3g27390 K1G2.10
GWHTBCHF043139	GWHPBCHF051320	GWHGBCHF041097	TkA08G078130	TkA08G078130	65	1.17968	4	0.0782788	TRUE	4.02237	3.93645	7.74917	9.24939e-15	4.34351e-14	1.29912e-14	True	GWHGBCHF041097	TkA08G078130.1	ref|XP_023751265.1|	95.122	41	3	2	0	332	454	33	73	NA	3.31e-16	84.7	serine/threonine-protein kinase STY46 [Lactuca sativa]	Q8RWL6	69.231	39	3	12	0	338	454	31	69	NA	2.73e-07	56.2	RecName: Full=Serine/threonine-protein kinase STY17; AltName: Full=Serine/threonine/tyrosine-protein kinase 17 [Arabidopsis thaliana]	STY17_ARATH	Serine/threonine-protein kinase STY17, EC 2.7.11.1 (Serine/threonine/tyrosine-protein kinase 17)	STY17 At4g35780 F8D20.290
GWHTBCHF043140	GWHPBCHF051321	GWHGBCHF041097	TkA08G078130	TkA08G078130	65	1.17968	4	0.0782788	TRUE	4.02237	3.93645	7.74917	9.24939e-15	4.34351e-14	1.29912e-14	True	GWHGBCHF041097	TkA08G078130.2	ref|XP_023751265.1|	90.698	43	3	4	0	332	460	33	75	NA	3.36e-15	82	serine/threonine-protein kinase STY46 [Lactuca sativa]	Q8RWL6	65.854	41	3	14	0	338	460	31	71	NA	2.47e-07	57	RecName: Full=Serine/threonine-protein kinase STY17; AltName: Full=Serine/threonine/tyrosine-protein kinase 17 [Arabidopsis thaliana]	STY17_ARATH	Serine/threonine-protein kinase STY17, EC 2.7.11.1 (Serine/threonine/tyrosine-protein kinase 17)	STY17 At4g35780 F8D20.290
GWHTBCHF043141	GWHPBCHF051322	GWHGBCHF041097	TkA08G078130	TkA08G078130	65	1.17968	4	0.0782788	TRUE	4.02237	3.93645	7.74917	9.24939e-15	4.34351e-14	1.29912e-14	True	GWHGBCHF041097	TkA08G078130.3	ref|XP_023751265.1|	90.698	43	3	4	0	331	459	33	75	NA	3.68e-15	82	serine/threonine-protein kinase STY46 [Lactuca sativa]	Q8RWL6	65.854	41	3	14	0	337	459	31	71	NA	2.75e-07	57	RecName: Full=Serine/threonine-protein kinase STY17; AltName: Full=Serine/threonine/tyrosine-protein kinase 17 [Arabidopsis thaliana]	STY17_ARATH	Serine/threonine-protein kinase STY17, EC 2.7.11.1 (Serine/threonine/tyrosine-protein kinase 17)	STY17 At4g35780 F8D20.290
GWHTBCHF045113	GWHPBCHF053708	GWHGBCHF042931	TkA08G173510	TkA08G173510	16.17	0.293467	1	0.0195697	TRUE	4.01525	3.92933	3.86281	0.000112091	0.000265038	7.92713e-05	True	GWHGBCHF042931	TkA08G173510.1	ref|XP_042756805.1|	62.319	207	9	77	1	7	624	151	357	NA	2.86e-81	270	uncharacterized protein LOC111894423 [Lactuca sativa]	A5FKI9	24.615	65	3	49	0	1001	1195	116	180	NA	1.2	35	RecName: Full=NADH-quinone oxidoreductase subunit B; AltName: Full=NADH dehydrogenase I subunit B; AltName: Full=NDH-1 subunit B [Flavobacterium johnsoniae UW101]	NUOB_FLAJ1	NADH-quinone oxidoreductase subunit B, EC 7.1.1.- (NADH dehydrogenase I subunit B) (NDH-1 subunit B)	nuoB Fjoh_1245
GWHTBCHF036824	GWHPBCHF043811	GWHGBCHF035060	TkA06G472950	TkA06G472950	113	2.05082	7	0.136988	TRUE	4.01282	3.92691	10.2094	1.799e-24	1.21061e-23	3.62086e-24	True	GWHGBCHF035060	TkA06G472950.1	ref|XP_023762924.1|	48.026	152	31	76	2	1	453	1	150	NA	7.09e-45	150	brassinosteroid-responsive RING protein 1 [Lactuca sativa]	Q9XF92	40.714	140	27	74	4	64	456	22	161	NA	9.65e-30	109	RecName: Full=Brassinosteroid-responsive RING protein 1 [Arabidopsis thaliana]	BRH1_ARATH	Brassinosteroid-responsive RING protein 1	BRH1 At3g61460 F2A19.60
GWHTBCHF006222	GWHPBCHF007528	GWHGBCHF006050	TkA01G478490	TkA01G478490	16	0.290382	1	0.0195697	TRUE	4	3.91409	3.83767	0.00012421	0.000292002	8.73294e-05	True	GWHGBCHF006050	TkA01G478490.1	ref|XP_023730620.1|	82.39	318	23	37	6	348	1289	38	340	NA	1.35e-168	483	LOB domain-containing protein 22 [Lactuca sativa]	Q9LRW1	74.312	109	8	28	0	351	677	35	143	NA	1.92e-49	172	RecName: Full=LOB domain-containing protein 22; AltName: Full=ASYMMETRIC LEAVES 2-like protein 30; Short=AS2-like protein 30 [Arabidopsis thaliana]	LBD22_ARATH	LOB domain-containing protein 22 (ASYMMETRIC LEAVES 2-like protein 30, AS2-like protein 30)	LBD22 ASL30 At3g13850 MCP4.8
GWHTBCHF037105	GWHPBCHF044169	GWHGBCHF035323	TkA07G008800	TkA07G008800	16	0.290382	1	0.0195697	TRUE	4	3.91409	3.83767	0.00012421	0.000292002	8.73294e-05	True	GWHGBCHF035323	TkA07G008800.1	ref|XP_023770298.1|	60.289	277	27	24	5	70	645	172	447	NA	4.54e-93	290	4-alpha-glucanotransferase, chloroplastic/amyloplastic [Lactuca sativa]	Q06801	51.986	277	27	47	5	70	645	171	446	NA	1.52e-79	252	RecName: Full=4-alpha-glucanotransferase, chloroplastic/amyloplastic; AltName: Full=Amylomaltase; AltName: Full=Disproportionating enzyme; Short=D-enzyme; Flags: Precursor [Solanum tuberosum]	DPEP_SOLTU	4-alpha-glucanotransferase, chloroplastic/amyloplastic, EC 2.4.1.25 (Amylomaltase) (Disproportionating enzyme, D-enzyme)	DPEP
GWHTBCHF010204	GWHPBCHF012239	GWHGBCHF009819	TkA02G137730	TkA02G137730	48	0.871145	3	0.0587091	TRUE	4	3.91409	6.64703	2.99063e-11	1.17992e-10	3.52906e-11	True	GWHGBCHF009819	TkA02G137730.1	ref|XP_023768176.1|	41.975	81	7	38	4	99	314	159	239	NA	0.38	40	putative pentatricopeptide repeat-containing protein At1g74580 [Lactuca sativa]	Q7VBB3	56.522	23	2	10	0	54	122	302	324	NA	8.9	32	RecName: Full=Formate-dependent phosphoribosylglycinamide formyltransferase; AltName: Full=5'-phosphoribosylglycinamide transformylase 2; AltName: Full=Formate-dependent GAR transformylase; AltName: Full=GAR transformylase 2; Short=GART 2; AltName: Full=Non-folate glycinamide ribonucleotide transformylase; AltName: Full=Phosphoribosylglycinamide formyltransferase 2 [Prochlorococcus marinus subsp.…	PURT_PROMA	Formate-dependent phosphoribosylglycinamide formyltransferase, EC 6.3.1.21 (5'-phosphoribosylglycinamide transformylase 2) (Formate-dependent GAR transformylase) (GAR transformylase 2, GART 2) (Non-folate glycinamide ribonucleotide transformylase) (Phosphoribosylglycinamide formyltransferase 2)	purT Pro_1184
GWHTBCHF007805	GWHPBCHF009425	GWHGBCHF007543	TkA01G586540	TkA01G586540	176	3.1942	11	0.215267	TRUE	4	3.91409	12.7281	4.12753e-37	3.84768e-36	1.15082e-36	True	GWHGBCHF007543	TkA01G586540.1	ref|XP_023755086.1|	86.239	327	33	45	0	1	981	3	329	NA	0	513	chloroplast envelope quinone oxidoreductase homolog [Lactuca sativa]	Q9SV68	67.173	329	33	106	1	1	981	1	329	NA	2.54e-140	403	RecName: Full=Chloroplast envelope quinone oxidoreductase homolog; Short=ceQORH [Arabidopsis thaliana]	QORH_ARATH	Chloroplast envelope quinone oxidoreductase homolog, ceQORH, EC 1.3.1.-	CEQORH At4g13010 F25G13_100
GWHTBCHF013559	GWHPBCHF016195	GWHGBCHF012938	TkA02G471850	TkA02G471850	349	6.33395	22	0.430534	TRUE	3.98765	3.90174	17.9051	1.07563e-71	1.72235e-70	5.15145e-71	True	GWHGBCHF012938	TkA02G471850.1	ref|XP_023741098.1|	46.982	381	17	159	14	622	1635	60	440	NA	1.02e-22	108	cold-shock protein CS120 [Lactuca sativa]	P25863	50	58	3	26	2	1468	1638	73	128	NA	4.04e-05	47	RecName: Full=Dehydrin Xero 1 [Arabidopsis thaliana]	XERO1_ARATH	Dehydrin Xero 1	XERO1 DHNX At3g50980 F24M12.20
GWHTBCHF013560	GWHPBCHF016196	GWHGBCHF012938	TkA02G471850	TkA02G471850	349	6.33395	22	0.430534	TRUE	3.98765	3.90174	17.9051	1.07563e-71	1.72235e-70	5.15145e-71	True	GWHGBCHF012938	TkA02G471850.2	ref|XP_023741098.1|	50.323	155	6	61	5	1420	1836	58	212	NA	3.79e-14	82.4	cold-shock protein CS120 [Lactuca sativa]	P25863	50	58	3	26	2	1669	1839	73	128	NA	4.65e-05	47	RecName: Full=Dehydrin Xero 1 [Arabidopsis thaliana]	XERO1_ARATH	Dehydrin Xero 1	XERO1 DHNX At3g50980 F24M12.20
GWHTBCHF044254	GWHPBCHF052666	GWHGBCHF042128	TkA08G130160	TkA08G130160	95	1.72414	6	0.117418	TRUE	3.98489	3.89898	9.33956	9.67346e-21	5.76605e-20	1.72459e-20	True	GWHGBCHF042128	TkA08G130160.1	ref|XP_023764905.1|	89.503	543	33	45	3	1	1593	17	559	NA	0	966	reticuline oxidase [Lactuca sativa]	P93479	47.255	510	31	247	6	49	1551	27	523	NA	1.03e-148	440	RecName: Full=Reticuline oxidase; AltName: Full=Berberine bridge-forming enzyme; Short=BBE; AltName: Full=Tetrahydroprotoberberine synthase; Flags: Precursor [Papaver somniferum]	RETO_PAPSO	Reticuline oxidase, EC 1.21.3.3 (Berberine bridge-forming enzyme, BBE) (Tetrahydroprotoberberine synthase)	BBE1
GWHTBCHF004978	GWHPBCHF006036	GWHGBCHF004849	TkA01G364390	TkA01G364390	79	1.43376	5	0.0978485	TRUE	3.98185	3.89594	8.51468	1.67055e-17	8.80307e-17	2.63294e-17	True	GWHGBCHF004849	TkA01G364390.1	ref|XP_023749332.1|	91.34	612	30	47	2	53	1888	1	606	NA	0	1137	fatty acid amide hydrolase isoform X1 [Lactuca sativa]	Q7XJJ7	43.471	605	29	332	6	80	1882	6	604	NA	9.64e-167	494	RecName: Full=Fatty acid amide hydrolase; Short=AtFAAH; AltName: Full=N-acylethanolamine amidohydrolase [Arabidopsis thaliana]	FAAH_ARATH	Fatty acid amide hydrolase, AtFAAH, EC 3.5.1.99 (N-acylethanolamine amidohydrolase)	FAAH At5g64440 T12B11.3
GWHTBCHF004979	GWHPBCHF006037	GWHGBCHF004849	TkA01G364390	TkA01G364390	79	1.43376	5	0.0978485	TRUE	3.98185	3.89594	8.51468	1.67055e-17	8.80307e-17	2.63294e-17	True	GWHGBCHF004849	TkA01G364390.2	ref|XP_023749332.1|	87.745	612	30	43	3	53	1810	1	606	NA	0	1078	fatty acid amide hydrolase isoform X1 [Lactuca sativa]	Q7XJJ7	40.992	605	29	321	7	80	1804	6	604	NA	6.68e-147	442	RecName: Full=Fatty acid amide hydrolase; Short=AtFAAH; AltName: Full=N-acylethanolamine amidohydrolase [Arabidopsis thaliana]	FAAH_ARATH	Fatty acid amide hydrolase, AtFAAH, EC 3.5.1.99 (N-acylethanolamine amidohydrolase)	FAAH At5g64440 T12B11.3
GWHTBCHF004980	GWHPBCHF006038	GWHGBCHF004849	TkA01G364390	TkA01G364390	79	1.43376	5	0.0978485	TRUE	3.98185	3.89594	8.51468	1.67055e-17	8.80307e-17	2.63294e-17	True	GWHGBCHF004849	TkA01G364390.3	ref|XP_023749332.1|	88.046	435	28	41	3	53	1357	1	424	NA	0	771	fatty acid amide hydrolase isoform X1 [Lactuca sativa]	Q7XJJ7	42.923	431	28	232	6	80	1360	6	426	NA	1.19e-105	331	RecName: Full=Fatty acid amide hydrolase; Short=AtFAAH; AltName: Full=N-acylethanolamine amidohydrolase [Arabidopsis thaliana]	FAAH_ARATH	Fatty acid amide hydrolase, AtFAAH, EC 3.5.1.99 (N-acylethanolamine amidohydrolase)	FAAH At5g64440 T12B11.3
GWHTBCHF006688	GWHPBCHF008079	GWHGBCHF006500	TkA01G514840	TkA01G514840	5257	95.4086	333	6.51671	TRUE	3.98065	3.89473	69.4523	0	0	0	True	GWHGBCHF006500	TkA01G514840.1	ref|XP_023770058.1|	90.196	153	5	13	1	2507	2055	1	153	NA	2.92e-88	285	probable E3 ubiquitin-protein ligase XERICO [Lactuca sativa]	Q9SI09	49.045	157	5	68	3	2507	2070	1	156	NA	5.9e-37	139	RecName: Full=Probable E3 ubiquitin-protein ligase XERICO; AltName: Full=RING-type E3 ubiquitin transferase XERICO [Arabidopsis thaliana]	XERIC_ARATH	Probable E3 ubiquitin-protein ligase XERICO, EC 2.3.2.27 (RING-type E3 ubiquitin transferase XERICO)	XERICO At2g04240 T23O15.13
GWHTBCHF032560	GWHPBCHF038746	GWHGBCHF030933	TkA06G004480	TkA06G004480	141	2.55899	9	0.176127	TRUE	3.96963	3.88371	11.3637	6.34091e-30	4.9919e-29	1.49305e-29	True	GWHGBCHF030933	TkA06G004480.1	ref|XP_023732818.1|	82.836	134	33	9	1	1	360	1	134	NA	2.15e-48	171	E3 ubiquitin-protein ligase KEG [Lactuca sativa]	Q9FY48	74.576	59	16	14	1	1	177	5	62	NA	8.83e-27	106	RecName: Full=E3 ubiquitin-protein ligase KEG; AltName: Full=Protein KEEP ON GOING; AltName: Full=RING finger protein KEG; AltName: Full=RING-type E3 ubiquitin transferase KEG [Arabidopsis thaliana]	KEG_ARATH	E3 ubiquitin-protein ligase KEG, EC 2.3.2.27, EC 2.7.11.1 (Protein KEEP ON GOING) (RING finger protein KEG) (RING-type E3 ubiquitin transferase KEG)	KEG At5g13530 T6I14.60 T6I14.70
GWHTBCHF006419	GWHPBCHF007769	GWHGBCHF006255	TkA01G495250	TkA01G495250	125	2.26861	8	0.156558	TRUE	3.96578	3.87987	10.6961	1.06192e-26	7.60369e-26	2.27422e-26	True	GWHGBCHF006255	TkA01G495250.1	ref|XP_043626285.1|	71.875	192	33	48	2	1	561	1	191	NA	1.6e-90	268	homeobox-leucine zipper protein ATHB-52-like [Erigeron canadensis]	Q9FN29	42.748	131	23	70	2	19	411	3	128	NA	2.1e-23	94	RecName: Full=Homeobox-leucine zipper protein ATHB-52; AltName: Full=HD-ZIP protein ATHB-52; AltName: Full=Homeodomain transcription factor ATHB-52 [Arabidopsis thaliana]	ATB52_ARATH	Homeobox-leucine zipper protein ATHB-52 (HD-ZIP protein ATHB-52) (Homeodomain transcription factor ATHB-52)	ATHB-52 At5g53980 K19P17.15
GWHTBCHF044065	GWHPBCHF052443	GWHGBCHF041939	TkA08G118690	TkA08G118690	640	11.6153	41	0.802358	TRUE	3.96438	3.87846	24.1996	2.24685e-129	6.07462e-128	1.81688e-128	True	GWHGBCHF041939	TkA08G118690.1	ref|XP_023728544.1|	87.739	522	26	63	1	88	1653	1	521	NA	0	918	demethylepipodophyllotoxin synthase [Lactuca sativa]	A0A0N7F297	45.094	530	26	270	9	88	1650	1	518	NA	4.54e-153	455	RecName: Full=Demethylepipodophyllotoxin synthase; AltName: Full=Cytochrome P450 family 82 subfamily D polypeptide 61 [Sinopodophyllum hexandrum]	C82D6_SINHE	Demethylepipodophyllotoxin synthase, EC 1.14.14.132 (Cytochrome P450 family 82 subfamily D polypeptide 61)	CYP82D61
GWHTBCHF016481	GWHPBCHF019598	GWHGBCHF015649	TkA03G026920	TkA03G026920	15.5	0.281307	1	0.0195697	TRUE	3.9542	3.86828	3.76277	0.000168041	0.000388852	0.000116299	True	GWHGBCHF015649	TkA03G026920.1	ref|XP_024976858.1|	76.744	86	23	16	1	1	258	20	101	NA	2.96e-41	140	protein LHCP TRANSLOCATION DEFECT [Cynara cardunculus var. scolymus]	Q8VY88	63.889	72	19	20	3	43	258	33	98	NA	9.86e-22	87.8	RecName: Full=Protein LHCP TRANSLOCATION DEFECT; AltName: Full=Protein GRANA-DEFICIENT CHLOROPLAST 1; Flags: Precursor [Arabidopsis thaliana]	LTD_ARATH	Protein LHCP TRANSLOCATION DEFECT (Protein GRANA-DEFICIENT CHLOROPLAST 1)	LTD GDC1 At1g50900 F8A12.12
GWHTBCHF018319	GWHPBCHF021815	GWHGBCHF017504	TkA03G300580	TkA03G300580	15.5	0.281307	1	0.0195697	TRUE	3.9542	3.86828	3.76277	0.000168041	0.000388852	0.000116299	True	GWHGBCHF017504	TkA03G300580.1	ref|XP_023772017.1|	87.945	871	28	92	5	243	2819	1	870	NA	0	1573	exocyst complex component SEC3A [Lactuca sativa]	Q9SX85	65.576	886	28	275	6	243	2816	1	884	NA	0	1186	RecName: Full=Exocyst complex component SEC3A; Short=AtSec3a [Arabidopsis thaliana]	SEC3A_ARATH	Exocyst complex component SEC3A, AtSec3a	SEC3A At1g47550 F16N3.18
GWHTBCHF018320	GWHPBCHF021816	GWHGBCHF017504	TkA03G300580	TkA03G300580	15.5	0.281307	1	0.0195697	TRUE	3.9542	3.86828	3.76277	0.000168041	0.000388852	0.000116299	True	GWHGBCHF017504	TkA03G300580.2	ref|XP_023772017.1|	87.268	754	24	84	4	577	2802	117	870	NA	0	1352	exocyst complex component SEC3A [Lactuca sativa]	Q9SX85	64.109	769	24	248	5	577	2799	116	884	NA	0	1007	RecName: Full=Exocyst complex component SEC3A; Short=AtSec3a [Arabidopsis thaliana]	SEC3A_ARATH	Exocyst complex component SEC3A, AtSec3a	SEC3A At1g47550 F16N3.18
GWHTBCHF008215	GWHPBCHF009889	GWHGBCHF007939	TkA01G611160	TkA01G611160	31	0.562615	2	0.0391394	TRUE	3.9542	3.86828	5.32136	1.02993e-07	3.24193e-07	9.69591e-08	True	GWHGBCHF007939	TkA01G611160.1	ref|XP_023772342.1|	87.766	188	14	22	1	138	698	1	188	NA	5.56e-116	343	NAC domain-containing protein 90 isoform X1 [Lactuca sativa]	Q9FMR3	59.77	174	13	65	2	168	689	8	176	NA	1.2e-66	215	RecName: Full=NAC domain-containing protein 90; Short=ANAC090 [Arabidopsis thaliana]	NAC90_ARATH	NAC domain-containing protein 90, ANAC090	NAC090 At5g22380 MWD9.18
GWHTBCHF015199	GWHPBCHF018095	GWHGBCHF014434	TkA02G560440	TkA02G560440	31	0.562615	2	0.0391394	TRUE	3.9542	3.86828	5.32136	1.02993e-07	3.24193e-07	9.69591e-08	True	GWHGBCHF014434	TkA02G560440.1	ref|XP_024968821.1|	74.742	194	20	38	4	117	665	1	194	NA	9.76e-94	281	pre-rRNA-processing protein TSR2-like [Cynara cardunculus var. scolymus]	Q3T090	26.257	179	17	100	7	183	647	20	190	NA	5.95e-08	55.1	RecName: Full=Pre-rRNA-processing protein TSR2 homolog [Bos taurus]	TSR2_BOVIN	Pre-rRNA-processing protein TSR2 homolog	TSR2
GWHTBCHF016706	GWHPBCHF019849	GWHGBCHF015863	TkA03G046860	TkA03G046860	76	1.37931	5	0.0978485	TRUE	3.926	3.84009	8.31177	9.42839e-17	4.81511e-16	1.44017e-16	True	GWHGBCHF015863	TkA03G046860.1	ref|XP_023770780.1|	72.329	365	33	54	3	1	954	98	462	NA	0	518	UDP-glycosyltransferase 83A1 [Lactuca sativa]	Q9SGA8	40.771	363	33	164	4	1	948	101	459	NA	9.06e-92	283	RecName: Full=UDP-glycosyltransferase 83A1 [Arabidopsis thaliana]	U83A1_ARATH	UDP-glycosyltransferase 83A1, EC 2.4.1.-	UGT83A1 At3g02100 F1C9.11
GWHTBCHF005589	GWHPBCHF006776	GWHGBCHF005439	TkA01G426440	TkA01G426440	15	0.272233	1	0.0195697	TRUE	3.90689	3.82098	3.68641	0.000227438	0.000518002	0.000154914	True	GWHGBCHF005439	TkA01G426440.1	ref|XP_023735342.1|	53.191	47	4	19	2	1131	1271	65	108	NA	4.51e-05	50.8	uncharacterized protein LOC111883230 [Lactuca sativa]	P05461	38.095	42	3	25	1	685	810	51	91	NA	0.036	39.3	RecName: Full=Glycoprotein 3; AltName: Full=Capsid size determination protein [Enterobacteria phage P4]	VSID_BPP4	Glycoprotein 3 (Capsid size determination protein)	sid
GWHTBCHF009221	GWHPBCHF011071	GWHGBCHF008902	TkA02G050010	TkA02G050010	15	0.272233	1	0.0195697	TRUE	3.90689	3.82098	3.68641	0.000227438	0.000518002	0.000154914	True	GWHGBCHF008902	TkA02G050010.1	ref|XP_023771917.1|	92.962	341	29	20	1	80	1090	1	341	NA	0	663	mitotic checkpoint protein BUB3.1 [Lactuca sativa]	Q9C701	82.84	338	29	54	2	80	1084	1	337	NA	0	595	RecName: Full=Mitotic checkpoint protein BUB3.2; AltName: Full=Protein BUDDING UNINHIBITED BY BENZYMIDAZOL 3.2 [Arabidopsis thaliana]	BUB32_ARATH	Mitotic checkpoint protein BUB3.2 (Protein BUDDING UNINHIBITED BY BENZYMIDAZOL 3.2)	BUB3.2 At1g49910 F10F5.12 T18C15.2
GWHTBCHF027484	GWHPBCHF032694	GWHGBCHF026207	TkA04G452350	TkA04G452350	15	0.272233	1	0.0195697	TRUE	3.90689	3.82098	3.68641	0.000227438	0.000518002	0.000154914	True	GWHGBCHF026207	TkA04G452350.1	ref|XP_024523532.1|	29.412	68	15	46	1	235	432	147	214	NA	4.2	34.3	glucan endo-1,3-beta-glucosidase 12 isoform X1 [Selaginella moellendorffii]	Q8K1H9	32.812	64	13	36	2	103	273	60	123	NA	0.39	33.5	RecName: Full=Odorant-binding protein 2a; AltName: Full=Epididymal-specific lipocalin-13; Flags: Precursor [Mus musculus]	OBP2A_MOUSE	Odorant-binding protein 2a (Epididymal-specific lipocalin-13)	Obp2a Lcn13
GWHTBCHF032746	GWHPBCHF038970	GWHGBCHF031101	TkA06G012770	TkA06G012770	15	0.272233	1	0.0195697	TRUE	3.90689	3.82098	3.68641	0.000227438	0.000518002	0.000154914	True	GWHGBCHF031101	TkA06G012770.1	ref|XP_023743838.2|	93.496	123	28	8	0	52	420	220	342	NA	4.31e-80	246	pectate lyase [Lactuca sativa]	P40973	62.931	116	26	41	2	58	399	282	397	NA	7.05e-44	152	RecName: Full=Pectate lyase; Flags: Precursor [Lilium longiflorum]	PLY_LILLO	Pectate lyase, EC 4.2.2.2	NA
GWHTBCHF022079	GWHPBCHF026267	GWHGBCHF021027	TkA03G582410	TkA03G582410	30	0.544466	2	0.0391394	TRUE	3.90689	3.82098	5.21337	1.85436e-07	5.71743e-07	1.71005e-07	True	GWHGBCHF021027	TkA03G582410.1	ref|XP_023740681.1|	77.778	189	15	38	2	409	972	1	186	NA	3.52e-100	302	dnaJ homolog subfamily B member 6 isoform X2 [Lactuca sativa]	Q9QYI7	51.389	72	6	32	1	433	648	3	71	NA	3.84e-15	77.8	RecName: Full=DnaJ homolog subfamily B member 8; AltName: Full=mDj6 [Mus musculus]	DNJB8_MOUSE	DnaJ homolog subfamily B member 8 (mDj6)	Dnajb8
GWHTBCHF031737	GWHPBCHF037766	GWHGBCHF030206	TkA05G429430	TkA05G429430	45	0.816699	3	0.0587091	TRUE	3.90689	3.82098	6.38505	1.71337e-10	6.49071e-10	1.94133e-10	True	GWHGBCHF030206	TkA05G429430.1	ref|XP_028056220.1|	50.769	65	10	29	1	316	501	54	118	NA	2.73e-14	76.6	zinc finger BED domain-containing protein RICESLEEPER 2-like [Camellia sinensis]	P86452	45.283	53	8	25	4	319	468	127	178	NA	0.032	38.5	RecName: Full=Zinc finger BED domain-containing protein 6 [Homo sapiens]	ZBED6_HUMAN	Zinc finger BED domain-containing protein 6	ZBED6
GWHTBCHF042091	GWHPBCHF050059	GWHGBCHF040089	TkA08G020090	TkA08G020090	19.83	0.359892	1.33	0.0260277	TRUE	3.89819	3.81227	4.2353	2.28246e-05	5.83511e-05	1.74525e-05	True	GWHGBCHF040089	TkA08G020090.1	ref|XP_042751999.1|	60.954	671	31	214	4	7	1896	251	914	NA	0	861	uncharacterized protein LOC111894143 [Lactuca sativa]	Q9SSQ4	22.222	153	8	108	3	682	1140	246	387	NA	0.006	43.5	RecName: Full=Protein FAR1-RELATED SEQUENCE 6 [Arabidopsis thaliana]	FRS6_ARATH	Protein FAR1-RELATED SEQUENCE 6	FRS6 At1g52520 F6D8.26
GWHTBCHF031403	GWHPBCHF037368	GWHGBCHF029912	TkA05G409120	TkA05G409120	134	2.43195	9	0.176127	TRUE	3.89616	3.81025	11.0077	3.50785e-28	2.63106e-27	7.86934e-28	True	GWHGBCHF029912	TkA05G409120.1	NA	NA	NA	NA	NA	NA	NA	NA	NA	NA	NA	NA	NA	NA	NA	NA	NA	NA	NA	NA	NA	NA	NA	NA	NA	NA	NA	NA	NA	NA	NA
GWHTBCHF046414	GWHPBCHF055253	GWHGBCHF044169	TkA08G262510	TkA08G262510	29.67	0.538477	2	0.0391394	TRUE	3.89093	3.80502	5.17727	2.25161e-07	6.8999e-07	2.06372e-07	True	GWHGBCHF044169	TkA08G262510.1	ref|XP_023732096.1|	71.739	184	23	32	2	61	561	70	250	NA	1.31e-71	228	probable protein phosphatase 2C 25 [Lactuca sativa]	Q8RX37	47.959	196	24	80	4	55	576	79	274	NA	1.86e-44	156	RecName: Full=Probable protein phosphatase 2C 2; Short=AtPP2C02; AltName: Full=Protein phosphatase AP2C2 [Arabidopsis thaliana]	P2C02_ARATH	Probable protein phosphatase 2C 2, AtPP2C02, EC 3.1.3.16 (Protein phosphatase AP2C2)	At1g07160 F10K1.13
GWHTBCHF040053	GWHPBCHF047672	GWHGBCHF038172	TkA07G308460	TkA07G308460	1452	26.3522	98	1.91783	TRUE	3.88912	3.8032	36.2123	3.89779e-287	2.30942e-285	6.90734e-286	True	GWHGBCHF038172	TkA07G308460.1	ref|XP_023769539.1|	74.783	115	33	25	1	1	333	1	115	NA	1.3e-51	164	uncharacterized protein LOC111918106 [Lactuca sativa]	Q6NTT6	26.829	41	12	30	0	89	211	233	273	NA	1	31.6	RecName: Full=Mitochondrial ubiquitin ligase activator of nfkb 1; AltName: Full=E3 ubiquitin-protein ligase mul1; AltName: Full=RING-type E3 ubiquitin transferase nfkb 1 [Xenopus laevis]	MUL1_XENLA	Mitochondrial ubiquitin ligase activator of nfkb 1, EC 2.3.2.27 (E3 ubiquitin-protein ligase mul1) (RING-type E3 ubiquitin transferase nfkb 1)	mul1
GWHTBCHF043912	GWHPBCHF052244	GWHGBCHF041777	TkA08G110960	TkA08G110960	147	2.66788	10	0.195697	TRUE	3.87774	3.79183	11.5103	1.17125e-30	9.4044e-30	2.8128e-30	True	GWHGBCHF041777	TkA08G110960.1	ref|XP_023767133.1|	84.189	487	22	74	2	569	2020	23	509	NA	0	811	cytochrome P450 71A1 [Lactuca sativa]	P24465	48.043	460	20	229	4	641	2002	43	498	NA	2.65e-139	422	RecName: Full=Cytochrome P450 71A1; AltName: Full=ARP-2; AltName: Full=CYPLXXIA1 [Persea americana]	C71A1_PERAE	Cytochrome P450 71A1, EC 1.14.-.- (ARP-2) (CYPLXXIA1)	CYP71A1
GWHTBCHF035240	GWHPBCHF041917	GWHGBCHF033464	TkA06G181930	TkA06G181930	940.5	17.069	64	1.25246	TRUE	3.87728	3.79137	29.1131	2.44887e-186	9.47144e-185	2.83285e-185	True	GWHGBCHF033464	TkA06G181930.1	ref|XP_023753139.1|	28.736	261	23	171	3	16	756	1551	1810	NA	2.14e-24	111	uncharacterized protein LOC111901503 [Lactuca sativa]	Q9SKI4	32.051	78	7	49	3	64	294	360	434	NA	0.098	38.5	RecName: Full=Replication protein A 70 kDa DNA-binding subunit A; Short=AtRPA70A; AltName: Full=AtRPA1-3; AltName: Full=Replication factor A protein 1A; AltName: Full=Replication protein A 1A; Short=AtRPA1A [Arabidopsis thaliana]	RFA1A_ARATH	Replication protein A 70 kDa DNA-binding subunit A, AtRPA70A (AtRPA1-3) (Replication factor A protein 1A) (Replication protein A 1A, AtRPA1A)	RPA1A RPA70A At2g06510 T12H3.6
GWHTBCHF039575	GWHPBCHF047109	GWHGBCHF037744	TkA07G264550	TkA07G264550	44	0.79855	3	0.0587091	TRUE	3.87447	3.78856	6.29541	3.06593e-10	1.14266e-09	3.41764e-10	True	GWHGBCHF037744	TkA07G264550.1	ref|XP_043629401.1|	62.069	174	33	57	4	2	508	154	323	NA	5.71e-49	174	urea-proton symporter DUR3 [Erigeron canadensis]	Q7XBS0	56.725	171	33	71	2	2	508	158	327	NA	1.94e-44	158	RecName: Full=Urea-proton symporter DUR3; Short=OsDUR3; AltName: Full=High-affinity urea active transporter DUR3 [Oryza sativa Japonica Group]	DUR3_ORYSJ	Urea-proton symporter DUR3, OsDUR3 (High-affinity urea active transporter DUR3)	DUR3 Os10g0580400 LOC_Os10g42960 OsJ_32609 OSJNBa0056G17.4
GWHTBCHF026612	GWHPBCHF031653	GWHGBCHF025350	TkA04G359570	TkA04G359570	88	1.5971	6	0.117418	TRUE	3.87447	3.78856	8.90305	5.43317e-19	3.02735e-18	9.0538e-19	True	GWHGBCHF025350	TkA04G359570.1	ref|XP_023752162.1|	61.638	464	33	118	4	1	1212	526	989	NA	5.01e-167	500	receptor-like protein 49 isoform X2 [Lactuca sativa]	Q9C699	39.936	313	26	183	3	13	945	515	824	NA	6.06e-64	224	RecName: Full=Receptor-like protein 7; Short=AtRLP7; Flags: Precursor [Arabidopsis thaliana]	RLP7_ARATH	Receptor-like protein 7, AtRLP7	RLP7 At1g47890 T6B12.2
GWHTBCHF034613	GWHPBCHF041161	GWHGBCHF032812	TkA06G115960	TkA06G115960	88	1.5971	6	0.117418	TRUE	3.87447	3.78856	8.90305	5.43317e-19	3.02735e-18	9.0538e-19	True	GWHGBCHF032812	TkA06G115960.1	ref|XP_023752877.1|	78.675	483	20	96	3	130	1566	83	562	NA	0	778	butanoate--CoA ligase AAE1 [Lactuca sativa]	F4HUK6	46.266	482	20	244	4	130	1545	69	545	NA	6.4e-146	443	RecName: Full=Probable acyl-activating enzyme 1, peroxisomal; AltName: Full=AMP-binding protein 1; Short=AtAMPBP1 [Arabidopsis thaliana]	AAE1_ARATH	Butanoate--CoA ligase AAE1, EC 6.2.1.- (4-methylpentanoate--CoA ligase AAE2, EC 6.2.1.-) (AMP-binding protein 1, AtAMPBP1) (Acyl-activating enzyme 1, peroxisomal) (Hexanoate--CoA ligase CCL3, EC 6.2.1.-) (Pentanoate--CoA ligase CCL3, EC 6.2.1.-)	AAE1 AMPBP1 At1g20560 F5M15.12
GWHTBCHF034614	GWHPBCHF041162	GWHGBCHF032812	TkA06G115960	TkA06G115960	88	1.5971	6	0.117418	TRUE	3.87447	3.78856	8.90305	5.43317e-19	3.02735e-18	9.0538e-19	True	GWHGBCHF032812	TkA06G115960.2	ref|XP_023752877.1|	75.51	245	16	55	2	676	1404	321	562	NA	0	379	butanoate--CoA ligase AAE1 [Lactuca sativa]	F4HUK6	46.154	234	15	124	2	685	1383	313	545	NA	2.96e-112	220	RecName: Full=Probable acyl-activating enzyme 1, peroxisomal; AltName: Full=AMP-binding protein 1; Short=AtAMPBP1 [Arabidopsis thaliana]	AAE1_ARATH	Butanoate--CoA ligase AAE1, EC 6.2.1.- (4-methylpentanoate--CoA ligase AAE2, EC 6.2.1.-) (AMP-binding protein 1, AtAMPBP1) (Acyl-activating enzyme 1, peroxisomal) (Hexanoate--CoA ligase CCL3, EC 6.2.1.-) (Pentanoate--CoA ligase CCL3, EC 6.2.1.-)	AAE1 AMPBP1 At1g20560 F5M15.12
GWHTBCHF023790	GWHPBCHF028284	GWHGBCHF022642	TkA04G062590	TkA04G062590	1269	23.0309	87	1.70256	TRUE	3.86653	3.78062	33.7844	3.33997e-250	1.70517e-248	5.10005e-249	True	GWHGBCHF022642	TkA04G062590.1	ref|XP_023731644.1|	86.406	537	22	70	1	434	2044	1	534	NA	0	890	amino acid transporter AVT1A [Lactuca sativa]	O80668	55.394	482	20	197	5	593	2032	66	531	NA	1.11e-175	518	RecName: Full=Amino acid transporter AVT1A; Short=AtAvt1A [Arabidopsis thaliana]	AVT1A_ARATH	Amino acid transporter AVT1A, AtAvt1A	AVT1A At2g41190 T3K9.4
GWHTBCHF004133	GWHPBCHF004964	GWHGBCHF003949	TkA01G179650	TkA01G179650	14.5	0.263159	1	0.0195697	TRUE	3.85798	3.77207	3.60851	0.000307959	0.000689273	0.000206157	True	GWHGBCHF003949	TkA01G179650.1	ref|XP_022015140.2|	48.584	883	19	426	2	1876	4440	2	884	NA	0	875	uncharacterized protein LOC110914665 [Helianthus annuus]	P08548	23.301	824	17	559	24	1750	4089	69	863	NA	3.94e-49	195	RecName: Full=LINE-1 reverse transcriptase homolog [Nycticebus coucang]	LIN1_NYCCO	LINE-1 reverse transcriptase homolog, EC 2.7.7.49	NA
GWHTBCHF008653	GWHPBCHF010402	GWHGBCHF008369	TkA01G638010	TkA01G638010	29	0.526317	2	0.0391394	TRUE	3.85798	3.77207	5.10321	3.33946e-07	1.00803e-06	3.01494e-07	True	GWHGBCHF008369	TkA01G638010.1	ref|XP_023739890.1|	80.523	421	33	70	2	1	1227	169	589	NA	0	705	phosphoinositide phospholipase C 2 [Lactuca sativa]	Q9LY51	57.447	423	33	162	4	7	1227	164	584	NA	1.66e-171	495	RecName: Full=Phosphoinositide phospholipase C 7; AltName: Full=Phosphoinositide phospholipase PLC7; Short=AtPLC10; Short=AtPLC7; Short=PI-PLC7 [Arabidopsis thaliana]	PLCD7_ARATH	Phosphoinositide phospholipase C 7, EC 3.1.4.11 (Phosphoinositide phospholipase PLC7, AtPLC10, AtPLC7, PI-PLC7)	PLC7 PLC10 At3g55940 F27K19.120
GWHTBCHF043644	GWHPBCHF051932	GWHGBCHF041544	TkA08G100730	TkA08G100730	4509	81.8332	311	6.08618	TRUE	3.85782	3.77191	63.6332	0	0	0	True	GWHGBCHF041544	TkA08G100730.1	ref|XP_023755689.1|	84.774	486	26	65	4	213	1652	1	483	NA	0	820	2-oxoisovalerate dehydrogenase subunit alpha 2, mitochondrial isoform X1 [Lactuca sativa]	Q84JL2	71.247	393	21	112	1	474	1652	78	469	NA	0	598	RecName: Full=2-oxoisovalerate dehydrogenase subunit alpha 2, mitochondrial; AltName: Full=Branched-chain alpha-keto acid dehydrogenase E1 component alpha chain; Short=BCKDE1A; Short=BCKDH E1-alpha; Flags: Precursor [Arabidopsis thaliana]	ODBA2_ARATH	2-oxoisovalerate dehydrogenase subunit alpha 2, mitochondrial, EC 1.2.4.4 (Branched-chain alpha-keto acid dehydrogenase E1 component alpha chain, BCKDE1A, BCKDH E1-alpha)	At5g09300 T5E8_100
GWHTBCHF013003	GWHPBCHF015539	GWHGBCHF012456	TkA02G445480	TkA02G445480	123	2.23231	8.5	0.166343	TRUE	3.85505	3.76914	10.507	8.01808e-26	5.60753e-25	1.67718e-25	True	GWHGBCHF012456	TkA02G445480.1	ref|XP_023772770.1|	48.187	193	16	98	1	385	963	63	253	NA	7.2e-57	192	uncharacterized protein LOC111921419 [Lactuca sativa]	P19955	28.889	90	7	51	3	276	515	37	123	NA	0.11	36.2	RecName: Full=37S ribosomal protein YMR-31, mitochondrial; Flags: Precursor [Saccharomyces cerevisiae S288C]	RT31_YEAST	37S ribosomal protein YMR-31, mitochondrial	YMR31 YFR049W
GWHTBCHF013004	GWHPBCHF015540	GWHGBCHF012456	TkA02G445480	TkA02G445480	123	2.23231	8.5	0.166343	TRUE	3.85505	3.76914	10.507	8.01808e-26	5.60753e-25	1.67718e-25	True	GWHGBCHF012456	TkA02G445480.2	ref|XP_023772770.1|	44.292	219	21	120	1	147	803	37	253	NA	3.12e-61	202	uncharacterized protein LOC111921419 [Lactuca sativa]	O78501	47.059	34	3	18	0	537	638	78	111	NA	2.1	32.7	RecName: Full=Uncharacterized protein ycf36 [Guillardia theta]	YCF36_GUITH	Uncharacterized protein ycf36	ycf36
GWHTBCHF015106	GWHPBCHF017985	GWHGBCHF014340	TkA02G555580	TkA02G555580	188	3.41199	13	0.254406	TRUE	3.85415	3.76824	12.9888	1.41563e-38	1.35469e-37	4.05178e-38	True	GWHGBCHF014340	TkA02G555580.1	ref|XP_004492488.1|	48.387	31	10	16	0	297	205	341	371	NA	6.4	32.3	uncharacterized protein LOC101501983 [Cicer arietinum]	Q757H2	38.889	36	12	22	0	93	200	248	283	NA	0.82	31.6	RecName: Full=Phosphatidylinositol transfer protein CSR1 [Eremothecium gossypii ATCC 10895]	CSR1_ASHGO	Phosphatidylinositol transfer protein CSR1	CSR1 AER041W
GWHTBCHF035260	GWHPBCHF041943	GWHGBCHF033484	TkA06G184410	TkA06G184410	8512	154.483	590	11.5461	TRUE	3.85071	3.7648	87.3737	0	0	0	True	GWHGBCHF033484	TkA06G184410.1	ref|XP_023731473.1|	96.963	955	26	29	0	543	3407	1	955	NA	0	1700	plasma membrane ATPase 3 [Lactuca sativa]	Q08435	87.983	957	26	113	2	543	3407	1	957	NA	0	1530	RecName: Full=Plasma membrane ATPase 1; AltName: Full=Proton pump 1 [Nicotiana plumbaginifolia]	PMA1_NICPL	Plasma membrane ATPase 1, EC 7.1.2.1 (Proton pump 1)	PMA1
GWHTBCHF035261	GWHPBCHF041944	GWHGBCHF033484	TkA06G184410	TkA06G184410	8512	154.483	590	11.5461	TRUE	3.85071	3.7648	87.3737	0	0	0	True	GWHGBCHF033484	TkA06G184410.2	ref|XP_023731473.1|	96.963	955	30	29	0	33	2897	1	955	NA	0	1700	plasma membrane ATPase 3 [Lactuca sativa]	Q08435	87.983	957	30	113	2	33	2897	1	957	NA	0	1530	RecName: Full=Plasma membrane ATPase 1; AltName: Full=Proton pump 1 [Nicotiana plumbaginifolia]	PMA1_NICPL	Plasma membrane ATPase 1, EC 7.1.2.1 (Proton pump 1)	PMA1
GWHTBCHF027804	GWHPBCHF033072	GWHGBCHF026494	TkA04G475070	TkA04G475070	72	1.30672	5	0.0978485	TRUE	3.848	3.76208	8.03361	9.46451e-16	4.65057e-15	1.39096e-15	True	GWHGBCHF026494	TkA04G475070.1	ref|XP_023736320.2|	90.231	563	17	54	1	779	2464	2	564	NA	0	1067	probable pectinesterase/pectinesterase inhibitor 58 [Lactuca sativa]	Q3E8Z8	52.25	511	16	239	3	908	2440	54	559	NA	0	578	RecName: Full=Putative pectinesterase/pectinesterase inhibitor 28; Includes: RecName: Full=Pectinesterase inhibitor 28; AltName: Full=Pectin methylesterase inhibitor 28; Includes: RecName: Full=Pectinesterase 28; Short=PE 28; AltName: Full=Pectin methylesterase 28; Short=AtPME28 [Arabidopsis thaliana]	PME28_ARATH	Putative pectinesterase/pectinesterase inhibitor 28 [Includes: Pectinesterase inhibitor 28 (Pectin methylesterase inhibitor 28); Pectinesterase 28, PE 28, EC 3.1.1.11 (Pectin methylesterase 28, AtPME28) ]	PME28 ARATH28 At5g27870 F14I23.30
GWHTBCHF021835	GWHPBCHF025968	GWHGBCHF020780	TkA03G564960	TkA03G564960	157	2.84937	11	0.215267	TRUE	3.83519	3.74928	11.8489	2.18085e-32	1.82574e-31	5.46068e-32	True	GWHGBCHF020780	TkA03G564960.1	ref|XP_042756848.1|	71.28	289	16	58	7	365	1219	2	269	NA	2.58e-128	386	binding partner of ACD11 1 [Lactuca sativa]	Q9LFD5	47.926	217	12	93	4	590	1207	4	211	NA	2.22e-59	201	RecName: Full=Binding partner of ACD11 1 [Arabidopsis thaliana]	BPA1_ARATH	Binding partner of ACD11 1	BPA1 At5g16840 F5E19.180
GWHTBCHF021836	GWHPBCHF025969	GWHGBCHF020780	TkA03G564960	TkA03G564960	157	2.84937	11	0.215267	TRUE	3.83519	3.74928	11.8489	2.18085e-32	1.82574e-31	5.46068e-32	True	GWHGBCHF020780	TkA03G564960.2	ref|XP_042756848.1|	80	210	11	31	2	688	1317	71	269	NA	1.62e-112	347	binding partner of ACD11 1 [Lactuca sativa]	Q9LFD5	48.387	217	11	92	4	688	1305	4	211	NA	7.46e-60	203	RecName: Full=Binding partner of ACD11 1 [Arabidopsis thaliana]	BPA1_ARATH	Binding partner of ACD11 1	BPA1 At5g16840 F5E19.180
GWHTBCHF021837	GWHPBCHF025970	GWHGBCHF020780	TkA03G564960	TkA03G564960	157	2.84937	11	0.215267	TRUE	3.83519	3.74928	11.8489	2.18085e-32	1.82574e-31	5.46068e-32	True	GWHGBCHF020780	TkA03G564960.3	ref|XP_024988609.1|	60.494	162	9	49	3	813	1253	124	285	NA	5.51e-72	184	binding partner of ACD11 1-like [Cynara cardunculus var. scolymus]	Q9LFD5	47.742	155	8	64	3	813	1244	63	211	NA	8.46e-45	140	RecName: Full=Binding partner of ACD11 1 [Arabidopsis thaliana]	BPA1_ARATH	Binding partner of ACD11 1	BPA1 At5g16840 F5E19.180
GWHTBCHF005006	GWHPBCHF006068	GWHGBCHF004875	TkA01G368190	TkA01G368190	114	2.06897	8	0.156558	TRUE	3.83289	3.74698	10.0945	5.8405e-24	3.87662e-23	1.15947e-23	True	GWHGBCHF004875	TkA01G368190.1	ref|XP_024983881.1|	59.574	47	7	19	0	1	141	423	469	NA	2.74e-09	63.2	SUN domain-containing protein 4-like [Cynara cardunculus var. scolymus]	F4I316	56.757	37	6	16	0	1	111	510	546	NA	1.02e-05	49.3	RecName: Full=SUN domain-containing protein 3; Short=AtSUN3 [Arabidopsis thaliana]	SUN3_ARATH	SUN domain-containing protein 3, AtSUN3	SUN3 At1g22882 F19G10.15
GWHTBCHF016947	GWHPBCHF020128	GWHGBCHF016091	TkA03G078390	TkA03G078390	356	6.461	25	0.489243	TRUE	3.83188	3.74596	17.8369	3.65731e-71	5.82886e-70	1.74337e-70	True	GWHGBCHF016091	TkA03G078390.1	ref|XP_043614505.1|	42.522	341	33	66	11	1	654	1	334	NA	3.64e-69	220	mitogen-activated protein kinase kinase kinase 20-like [Erigeron canadensis]	Q9SND6	48.333	120	18	58	1	97	456	95	210	NA	1.94e-30	117	RecName: Full=Mitogen-activated protein kinase kinase kinase 20; Short=MAPKK kinase 20; AltName: Full=Protein ABA-INSENSITIVE PROTEIN KINASE 1 [Arabidopsis thaliana]	M3K20_ARATH	Mitogen-activated protein kinase kinase kinase 20, MAPKK kinase 20, EC 2.7.11.25 (Protein ABA-INSENSITIVE PROTEIN KINASE 1)	MAPKKK20 AIK1 MKKK20 At3g50310 F11C1.150
GWHTBCHF024100	GWHPBCHF028648	GWHGBCHF022934	TkA04G084400	TkA04G084400	14	0.254084	1	0.0195697	TRUE	3.80735	3.72144	3.52899	0.000417156	0.000918841	0.00027478	True	GWHGBCHF022934	TkA04G084400.1	ref|XP_042754226.1|	74.658	292	29	70	2	1	867	315	605	NA	1.28e-148	437	heat shock cognate 70 kDa protein-like [Lactuca sativa]	Q9LHA8	57.093	289	29	116	2	1	843	313	601	NA	8.28e-107	328	RecName: Full=Heat shock 70 kDa protein 4; AltName: Full=Heat shock cognate 70 kDa protein 4; AltName: Full=Heat shock cognate protein 70-4; Short=AtHsc70-4; AltName: Full=Heat shock protein 70-4; Short=AtHsp70-4 [Arabidopsis thaliana]	HS704_ARATH	Heat shock 70 kDa protein 4 (Heat shock cognate 70 kDa protein 4) (Heat shock cognate protein 70-4, AtHsc70-4) (Heat shock protein 70-4, AtHsp70-4)	HSP70-4 HSC70-4 HSP70 MED37_2 MED37C At3g12580 T16H11.7 T2E22.11
GWHTBCHF029657	GWHPBCHF035258	GWHGBCHF028171	TkA05G100650	TkA05G100650	14	0.254084	1	0.0195697	TRUE	3.80735	3.72144	3.52899	0.000417156	0.000918841	0.00027478	True	GWHGBCHF028171	TkA05G100650.1	ref|XP_043634408.1|	86.486	111	32	14	1	1	330	560	670	NA	1.08e-57	194	ATP-dependent zinc metalloprotease FTSH 6, chloroplastic-like [Erigeron canadensis]	Q1PDW5	77.083	96	28	22	0	1	288	574	669	NA	1.26e-44	156	RecName: Full=ATP-dependent zinc metalloprotease FTSH 6, chloroplastic; Short=AtFTSH6; Flags: Precursor [Arabidopsis thaliana]	FTSH6_ARATH	ATP-dependent zinc metalloprotease FTSH 6, chloroplastic, AtFTSH6, EC 3.4.24.-	FTSH6 At5g15250 F8M21.140
GWHTBCHF030072	GWHPBCHF035775	GWHGBCHF028593	TkA05G185750	TkA05G185750	14	0.254084	1	0.0195697	TRUE	3.80735	3.72144	3.52899	0.000417156	0.000918841	0.00027478	True	GWHGBCHF028593	TkA05G185750.1	ref|XP_023766618.1|	71.296	108	31	17	3	1	300	41	142	NA	2.6e-42	142	nuclear transcription factor Y subunit B-8 [Lactuca sativa]	Q67XJ2	63.551	107	31	31	2	1	297	43	149	NA	2.83e-38	129	RecName: Full=Nuclear transcription factor Y subunit B-10; Short=AtNF-YB-10 [Arabidopsis thaliana]	NFYBA_ARATH	Nuclear transcription factor Y subunit B-10, AtNF-YB-10	NFYB10 At3g53340 F4P12_40
GWHTBCHF042479	GWHPBCHF050552	GWHGBCHF040473	TkA08G042920	TkA08G042920	14	0.254084	1	0.0195697	TRUE	3.80735	3.72144	3.52899	0.000417156	0.000918841	0.00027478	True	GWHGBCHF040473	TkA08G042920.1	ref|XP_035830284.1|	62.308	130	17	42	3	121	492	25	153	NA	2.72e-45	154	casein kinase II subunit alpha-1-like isoform X1 [Helianthus annuus]	Q08467	82.716	81	11	14	0	250	492	329	409	NA	8.5e-41	147	RecName: Full=Casein kinase II subunit alpha-1; Short=CK II; AltName: Full=Casein kinase alpha 1; Short=AtCKA1; Flags: Precursor [Arabidopsis thaliana]	CSK21_ARATH	Casein kinase II subunit alpha-1, CK II, EC 2.7.11.1 (Casein kinase alpha 1, AtCKA1)	CKA1 At5g67380 K8K14.10
GWHTBCHF035268	GWHPBCHF041951	GWHGBCHF033491	TkA06G185160	TkA06G185160	56	1.01634	4	0.0782788	TRUE	3.80735	3.72144	7.05797	1.6895e-12	7.1285e-12	2.13209e-12	True	GWHGBCHF033491	TkA06G185160.1	ref|XP_023743838.2|	92.992	371	22	26	0	426	1538	4	374	NA	0	702	pectate lyase [Lactuca sativa]	P40972	56.298	389	22	162	6	393	1538	10	397	NA	1.51e-143	423	RecName: Full=Pectate lyase; Flags: Precursor [Nicotiana tabacum]	PLY_TOBAC	Pectate lyase, EC 4.2.2.2	NA
GWHTBCHF002991	GWHPBCHF003609	GWHGBCHF002860	TkA01G070520	TkA01G070520	140	2.54084	10	0.195697	TRUE	3.80735	3.72144	11.1596	6.4254e-29	4.91811e-28	1.47098e-28	True	GWHGBCHF002860	TkA01G070520.1	ref|XP_023735264.1|	93.617	235	23	15	0	87	791	16	250	NA	3.74e-163	461	acyl-protein thioesterase 1 homolog 1 [Lactuca sativa]	Q9QYL8	33.028	218	21	122	5	138	773	25	224	NA	1.08e-28	114	RecName: Full=Acyl-protein thioesterase 2; Short=APT-2; AltName: Full=Lysophospholipase 2; AltName: Full=Lysophospholipase II; Short=LPL-II; Short=LysoPLA II [Rattus norvegicus]	LYPA2_RAT	Acyl-protein thioesterase 2, APT-2, EC 3.1.2.- (Lysophospholipase 2) (Lysophospholipase II, LPL-II, LysoPLA II) (Palmitoyl-protein hydrolase, EC 3.1.2.22)	Lypla2
GWHTBCHF046158	GWHPBCHF054954	GWHGBCHF043926	TkA08G245330	TkA08G245330	69.33	1.25826	5	0.0978485	TRUE	3.79348	3.70757	7.84275	4.40779e-15	2.10869e-14	6.30696e-15	True	GWHGBCHF043926	TkA08G245330.1	ref|XP_023731057.1|	71.429	119	27	17	3	1	309	45	162	NA	1.58e-30	114	uncharacterized protein At3g17950 [Lactuca sativa]	Q6DR24	44.643	56	15	26	2	181	345	120	171	NA	0.000238	42.4	RecName: Full=Uncharacterized protein At3g17950 [Arabidopsis thaliana]	Y3795_ARATH	Uncharacterized protein At3g17950	Y-3 At3g17950 MEB5.1 MEB5.17
GWHTBCHF024052	GWHPBCHF028596	GWHGBCHF022891	TkA04G081370	TkA04G081370	34.5	0.626136	2.5	0.0489243	TRUE	3.7866	3.70068	5.52877	3.22488e-08	1.05607e-07	3.15863e-08	True	GWHGBCHF022891	TkA04G081370.1	ref|XP_023758278.2|	70.98	255	15	61	6	591	1316	170	424	NA	5.64e-127	275	uncharacterized protein LOC111906739 [Lactuca sativa]	A6QCS5	27.536	69	4	47	1	693	899	50	115	NA	9.5	31.2	RecName: Full=50S ribosomal protein L17 [Sulfurovum sp. NBC37-1]	RL17_SULNB	50S ribosomal protein L17	rplQ SUN_2348
GWHTBCHF024053	GWHPBCHF028597	GWHGBCHF022891	TkA04G081370	TkA04G081370	34.5	0.626136	2.5	0.0489243	TRUE	3.7866	3.70068	5.52877	3.22488e-08	1.05607e-07	3.15863e-08	True	GWHGBCHF022891	TkA04G081370.2	ref|XP_023758278.2|	71.464	403	26	97	10	33	1190	23	424	NA	1.98e-160	468	uncharacterized protein LOC111906739 [Lactuca sativa]	P18872	31.325	83	6	52	2	789	1037	22	99	NA	8.4	32.7	RecName: Full=Guanine nucleotide-binding protein G(o) subunit alpha [Mus musculus]	GNAO_MOUSE	Guanine nucleotide-binding protein G(o) subunit alpha	Gnao1 Gna0 Gnao
GWHTBCHF042571	GWHPBCHF050665	GWHGBCHF040559	TkA08G049090	TkA08G049090	110	1.99638	8	0.156558	TRUE	3.78136	3.69545	9.86721	5.77488e-23	3.70153e-22	1.1071e-22	True	GWHGBCHF040559	TkA08G049090.1	ref|XP_024968306.1|	66.472	343	21	110	4	318	1337	276	616	NA	3.5e-116	362	protein INVOLVED IN DE NOVO 2-like [Cynara cardunculus var. scolymus]	Q8VZ79	46.84	269	16	133	6	552	1340	381	645	NA	1.34e-56	203	RecName: Full=Protein INVOLVED IN DE NOVO 2; AltName: Full=Protein RNA-DIRECTED DNA METHYLATION 12 [Arabidopsis thaliana]	IDN2_ARATH	Protein INVOLVED IN DE NOVO 2 (Protein RNA-DIRECTED DNA METHYLATION 12)	IDN2 RDM12 At3g48670 T8P19.180
GWHTBCHF043564	GWHPBCHF051836	GWHGBCHF041476	TkA08G097480	TkA08G097480	384	6.96916	28	0.547952	TRUE	3.77761	3.69169	18.4291	7.6685e-76	1.28925e-74	3.85607e-75	True	GWHGBCHF041476	TkA08G097480.1	ref|XP_023759490.2|	86.975	238	26	27	1	68	781	1	234	NA	2.17e-148	422	pathogen-related protein [Lactuca sativa]	P16273	58.706	201	21	80	2	95	691	9	208	NA	5.22e-82	250	RecName: Full=Pathogen-related protein [Hordeum vulgare]	PRPX_HORVU	Pathogen-related protein	NA
GWHTBCHF043565	GWHPBCHF051837	GWHGBCHF041476	TkA08G097480	TkA08G097480	384	6.96916	28	0.547952	TRUE	3.77761	3.69169	18.4291	7.6685e-76	1.28925e-74	3.85607e-75	True	GWHGBCHF041476	TkA08G097480.2	ref|XP_023759490.2|	85.586	222	22	28	1	203	868	17	234	NA	7.18e-133	384	pathogen-related protein [Lactuca sativa]	P16273	58.247	194	19	78	2	203	778	16	208	NA	4.33e-77	239	RecName: Full=Pathogen-related protein [Hordeum vulgare]	PRPX_HORVU	Pathogen-related protein	NA
GWHTBCHF043566	GWHPBCHF051838	GWHGBCHF041476	TkA08G097480	TkA08G097480	384	6.96916	28	0.547952	TRUE	3.77761	3.69169	18.4291	7.6685e-76	1.28925e-74	3.85607e-75	True	GWHGBCHF041476	TkA08G097480.3	ref|XP_023759493.1|	88.477	243	31	25	1	6	734	1	240	NA	1.69e-157	442	pathogen-related protein [Lactuca sativa]	P16273	57.895	209	26	85	2	33	653	9	216	NA	4.8e-85	256	RecName: Full=Pathogen-related protein [Hordeum vulgare]	PRPX_HORVU	Pathogen-related protein	NA
GWHTBCHF032229	GWHPBCHF038325	GWHGBCHF030616	TkA05G454180	TkA05G454180	219	3.9746	16	0.313115	TRUE	3.77479	3.68887	13.9137	5.23232e-44	5.57289e-43	1.66642e-43	True	GWHGBCHF030616	TkA05G454180.1	ref|XP_023765863.1|	82.429	387	25	67	1	149	1306	1	387	NA	0	669	alcohol dehydrogenase-like 7 [Lactuca sativa]	Q9FH04	68.734	387	25	117	2	152	1300	3	389	NA	0	560	RecName: Full=Alcohol dehydrogenase-like 7 [Arabidopsis thaliana]	ADHL7_ARATH	Alcohol dehydrogenase-like 7, EC 1.1.1.1	At5g42250 K5J14.5
GWHTBCHF036445	GWHPBCHF043375	GWHGBCHF034704	TkA06G430190	TkA06G430190	82	1.48821	6	0.117418	TRUE	3.77259	3.68668	8.51203	1.70918e-17	9.00047e-17	2.69198e-17	True	GWHGBCHF034704	TkA06G430190.1	ref|XP_023760246.1|	90.323	527	28	49	1	140	1720	1	525	NA	0	927	polyvinylalcohol dehydrogenase [Lactuca sativa]	P77931	26.316	551	27	305	17	209	1726	144	638	NA	9.31e-35	143	RecName: Full=Polyvinylalcohol dehydrogenase; Short=PVA dehydrogenase; Short=PVADH; AltName: Full=Polyvinyl alcohol dehydrogenase (cytochrome); Flags: Precursor [Pseudomonas sp.]	PVADH_PSESP	Polyvinylalcohol dehydrogenase, PVA dehydrogenase, PVADH, EC 1.1.2.6 (Polyvinyl alcohol dehydrogenase (cytochrome))	pvaA
GWHTBCHF018210	GWHPBCHF021683	GWHGBCHF017387	TkA03G285030	TkA03G285030	34	0.617061	2.5	0.0489243	TRUE	3.76553	3.67962	5.47727	4.31926e-08	1.40008e-07	4.18755e-08	True	GWHGBCHF017387	TkA03G285030.1	ref|XP_022035785.1|	64.696	609	26	196	5	23	1819	5	604	NA	0	721	ferric reduction oxidase 2 [Helianthus annuus]	P92949	57.398	392	17	157	4	29	1189	26	412	NA	1.41e-176	431	RecName: Full=Ferric reduction oxidase 2; Short=AtFRO2; AltName: Full=Ferric-chelate reductase 2; AltName: Full=Protein FERRIC CHELATE REDUCTASE DEFECTIVE 1 [Arabidopsis thaliana]	FRO2_ARATH	Ferric reduction oxidase 2, AtFRO2, EC 1.16.1.7 (Ferric-chelate reductase 2) (Protein FERRIC CHELATE REDUCTASE DEFECTIVE 1)	FRO2 FRD1 At1g01580 F22L4.12
GWHTBCHF039286	GWHPBCHF046774	GWHGBCHF037459	TkA07G209930	TkA07G209930	576.33	10.4597	42.5	0.831713	TRUE	3.76136	3.67545	22.5415	1.62746e-112	3.87956e-111	1.16035e-111	True	GWHGBCHF037459	TkA07G209930.1	NA	NA	NA	NA	NA	NA	NA	NA	NA	NA	NA	NA	NA	NA	Q83883	37.209	43	5	23	1	165	281	619	661	NA	9.9	31.2	RecName: Full=Genome polyprotein; Contains: RecName: Full=Protein p48; Contains: RecName: Full=NTPase; AltName: Full=p41; Contains: RecName: Full=Protein p22; Contains: RecName: Full=Viral genome-linked protein; AltName: Full=VPG; Contains: RecName: Full=3C-like protease; Short=3CLpro; AltName: Full=Calicivirin; Contains: RecName: Full=RNA-directed RNA polymerase; Short=RdRp [Norovirus Hu/1968/US]	POLG_NVN68	Genome polyprotein [Cleaved into: Protein p48; NTPase, EC 3.6.1.15 (p41); Protein p22; Viral genome-linked protein (VPG); 3C-like protease, 3CLpro, EC 3.4.22.66 (Calicivirin); RNA-directed RNA polymerase, RdRp, EC 2.7.7.48 ]	ORF1
GWHTBCHF009744	GWHPBCHF011692	GWHGBCHF009400	TkA02G094820	TkA02G094820	27	0.490019	2	0.0391394	TRUE	3.75489	3.66897	4.87584	1.08344e-06	3.12447e-06	9.3442e-07	True	GWHGBCHF009400	TkA02G094820.1	ref|XP_023743348.1|	76.344	93	14	8	2	1	240	24	115	NA	2.07e-39	142	26S proteasome regulatory subunit RPN13 [Lactuca sativa]	O48726	57.778	90	13	25	1	10	240	24	113	NA	1.1e-26	105	RecName: Full=26S proteasome regulatory subunit RPN13; Short=AtRPN13; AltName: Full=26S proteasome non-ATPase regulatory subunit 13 [Arabidopsis thaliana]	RPN13_ARATH	26S proteasome regulatory subunit RPN13, AtRPN13 (26S proteasome non-ATPase regulatory subunit 13)	RPN13 At2g26590 T9J22.26
GWHTBCHF044616	GWHPBCHF053126	GWHGBCHF042469	TkA08G144970	TkA08G144970	27	0.490019	2	0.0391394	TRUE	3.75489	3.66897	4.87584	1.08344e-06	3.12447e-06	9.3442e-07	True	GWHGBCHF042469	TkA08G144970.1	ref|XP_023761401.2|	76.44	191	29	45	0	13	585	164	354	NA	2.63e-76	255	receptor-like protein 13 isoform X3 [Lactuca sativa]	Q9C6A6	39.744	156	24	93	1	115	582	132	286	NA	7.13e-20	90.9	RecName: Full=Receptor-like protein 13; Short=AtRLP13; Flags: Precursor [Arabidopsis thaliana]	RLP13_ARATH	Receptor-like protein 13, AtRLP13	RLP13 At1g74170 F9E11.7
GWHTBCHF011168	GWHPBCHF013382	GWHGBCHF010734	TkA02G290670	TkA02G290670	224.33	4.07133	16.67	0.326227	TRUE	3.7503	3.66438	14.048	7.92742e-45	8.56553e-44	2.5619e-44	True	GWHGBCHF010734	TkA02G290670.1	ref|XP_023751884.1|	76.133	331	28	62	3	66	1010	1	330	NA	8.07e-175	495	tRNA-dihydrouridine(20) synthase [NAD(P)+]-like [Lactuca sativa]	Q9NX74	43.987	316	26	152	7	72	956	10	321	NA	1.14e-73	240	RecName: Full=tRNA-dihydrouridine(20) synthase [NAD(P)+]-like; AltName: Full=Dihydrouridine synthase 2; AltName: Full=Up-regulated in lung cancer protein 8; Short=URLC8; AltName: Full=tRNA-dihydrouridine synthase 2-like; Short=hDUS2 [Homo sapiens]	DUS2L_HUMAN	tRNA-dihydrouridine(20) synthase [NAD(P)+]-like, EC 1.3.1.91 (Dihydrouridine synthase 2) (Up-regulated in lung cancer protein 8, URLC8) (tRNA-dihydrouridine synthase 2-like, hDUS2)	DUS2 DUS2L
GWHTBCHF023589	GWHPBCHF028044	GWHGBCHF022448	TkA04G050270	TkA04G050270	17534	318.222	1303	25.4993	TRUE	3.75025	3.66433	124.203	0	0	0	True	GWHGBCHF022448	TkA04G050270.1	ref|XP_023759051.1|	87.561	410	22	27	2	363	1520	1	410	NA	0	706	probable protein phosphatase 2C 24 [Lactuca sativa]	Q9ZW21	56.923	390	22	135	7	363	1517	1	362	NA	1.65e-139	412	RecName: Full=Probable protein phosphatase 2C 24; Short=AtPP2C24 [Arabidopsis thaliana]	P2C24_ARATH	Probable protein phosphatase 2C 24, AtPP2C24, EC 3.1.3.16	At2g29380 F16P2.24
GWHTBCHF016936	GWHPBCHF020113	GWHGBCHF016077	TkA03G075290	TkA03G075290	322	5.84393	24	0.469673	TRUE	3.74595	3.66004	16.8232	1.64871e-63	2.38223e-62	7.1251e-63	True	GWHGBCHF016077	TkA03G075290.1	ref|XP_043614505.1|	42.522	341	33	66	11	1	654	1	334	NA	3.09e-69	221	mitogen-activated protein kinase kinase kinase 20-like [Erigeron canadensis]	Q9SND6	48.333	120	18	58	1	97	456	95	210	NA	3.83e-30	117	RecName: Full=Mitogen-activated protein kinase kinase kinase 20; Short=MAPKK kinase 20; AltName: Full=Protein ABA-INSENSITIVE PROTEIN KINASE 1 [Arabidopsis thaliana]	M3K20_ARATH	Mitogen-activated protein kinase kinase kinase 20, MAPKK kinase 20, EC 2.7.11.25 (Protein ABA-INSENSITIVE PROTEIN KINASE 1)	MAPKKK20 AIK1 MKKK20 At3g50310 F11C1.150
GWHTBCHF040526	GWHPBCHF048241	GWHGBCHF038647	TkA07G353500	TkA07G353500	557.75	10.1225	41.83	0.818601	TRUE	3.73701	3.65109	22.1214	1.96765e-108	4.53521e-107	1.35645e-107	True	GWHGBCHF038647	TkA07G353500.1	ref|XP_023762956.1|	94.412	340	22	19	0	288	1307	1	340	NA	0	637	serine/threonine-protein kinase SAPK3 [Lactuca sativa]	A2ZAB5	81.908	304	20	55	0	288	1199	1	304	NA	0	528	RecName: Full=Serine/threonine-protein kinase SAPK3; AltName: Full=Osmotic stress/abscisic acid-activated protein kinase 3; AltName: Full=Protein kinase REK [Oryza sativa Indica Group]	SAPK3_ORYSI	Serine/threonine-protein kinase SAPK3, EC 2.7.11.1 (Osmotic stress/abscisic acid-activated protein kinase 3) (Protein kinase REK)	SAPK3 REK OsI_34678
GWHTBCHF010201	GWHPBCHF012236	GWHGBCHF009816	TkA02G137420	TkA02G137420	397	7.2051	30	0.587091	TRUE	3.7261	3.64019	18.6427	1.44687e-77	2.48017e-76	7.41802e-77	True	GWHGBCHF009816	TkA02G137420.1	ref|XP_023747331.1|	87.179	312	21	31	2	87	1022	5	307	NA	5.57e-177	504	NAC domain-containing protein JA2L [Lactuca sativa]	A0A3Q7HH64	59.302	344	20	96	9	102	1004	7	349	NA	2.43e-119	357	RecName: Full=NAC domain-containing protein JA2L; AltName: Full=Protein JASMONIC ACID 2-LIKE; Short=Protein JA2-LIKE [Solanum lycopersicum]	JA2L_SOLLC	NAC domain-containing protein JA2L (Protein JASMONIC ACID 2-LIKE, Protein JA2-LIKE)	JA2L Solyc07g063410
GWHTBCHF030976	GWHPBCHF036875	GWHGBCHF029515	TkA05G375040	TkA05G375040	185	3.35754	14	0.273976	TRUE	3.72403	3.63811	12.7235	4.37565e-37	4.07277e-36	1.21814e-36	True	GWHGBCHF029515	TkA05G375040.1	ref|XP_024990167.1|	66.344	517	31	91	5	70	1371	21	537	NA	0	604	berberine bridge enzyme-like 21 [Cynara cardunculus var. scolymus]	Q9SA85	45.386	531	32	199	11	19	1362	5	527	NA	8.72e-124	373	RecName: Full=Berberine bridge enzyme-like 8; Short=AtBBE-like 8; Flags: Precursor [Arabidopsis thaliana]	BBE8_ARATH	Berberine bridge enzyme-like 8, AtBBE-like 8, EC 1.1.1.-	At1g30700 T5I8.15
GWHTBCHF033757	GWHPBCHF040166	GWHGBCHF032009	TkA06G057420	TkA06G057420	66	1.19783	5	0.0978485	TRUE	3.72247	3.63655	7.59845	2.99695e-14	1.37759e-13	4.12029e-14	True	GWHGBCHF032009	TkA06G057420.1	ref|XP_023765932.1|	78.903	474	26	94	4	57	1466	1	472	NA	0	705	uncharacterized protein LOC111914421 [Lactuca sativa]	A1T9S1	25.275	91	5	64	1	798	1070	213	299	NA	0.13	38.9	RecName: Full=Phthiocerol/phthiodiolone dimycocerosyl transferase; AltName: Full=Acyltransferase PapA5; AltName: Full=Phthiocerol/phthiodiolone O-acyltransferase; AltName: Full=Polyketide synthase-associated protein A5 [Mycolicibacterium vanbaalenii PYR-1]	PAPA5_MYCVP	Phthiocerol/phthiodiolone dimycocerosyl transferase, EC 2.3.1.282 (Acyltransferase PapA5) (Phthiocerol/phthiodiolone O-acyltransferase) (Polyketide synthase-associated protein A5)	papA5 Mvan_3119
GWHTBCHF003246	GWHPBCHF003898	GWHGBCHF003092	TkA01G093240	TkA01G093240	287.33	5.21471	21.83	0.427207	TRUE	3.71832	3.63241	15.8475	1.46289e-56	1.91665e-55	5.73258e-56	True	GWHGBCHF003092	TkA01G093240.1	ref|XP_023744943.1|	84.512	297	31	45	1	1	888	1	297	NA	1.03e-178	511	MLO-like protein 6 isoform X1 [Lactuca sativa]	Q94KB7	57.143	308	31	113	5	16	888	8	313	NA	3.61e-108	329	RecName: Full=MLO-like protein 6; Short=AtMlo6 [Arabidopsis thaliana]	MLO6_ARATH	MLO-like protein 6, AtMlo6	MLO6 At1g61560 T25B24.9
GWHTBCHF006617	GWHPBCHF007998	GWHGBCHF006434	TkA01G509110	TkA01G509110	13	0.235935	1	0.0195697	TRUE	3.70044	3.61453	3.36468	0.000766322	0.00163212	0.00048814	True	GWHGBCHF006434	TkA01G509110.1	ref|XP_035840854.1|	58.824	51	5	21	0	95	247	1	51	NA	3.65e-07	56.2	leucine-rich repeat extensin-like protein 3 [Helianthus annuus]	J7FIJ6	42.222	45	4	25	1	10	144	190	233	NA	4	32.7	RecName: Full=Terpene cyclase idtB; AltName: Full=Indole-diterpene biosynthesis cluster protein B [Claviceps paspali]	IDTB_CLAPA	Terpene cyclase idtB, EC 4.2.3.- (Indole-diterpene biosynthesis cluster protein B)	idtB
GWHTBCHF035044	GWHPBCHF041689	GWHGBCHF033266	TkA06G157480	TkA06G157480	13	0.235935	1	0.0195697	TRUE	3.70044	3.61453	3.36468	0.000766322	0.00163212	0.00048814	True	GWHGBCHF033266	TkA06G157480.1	ref|XP_023730150.1|	77.805	401	33	46	2	4	1077	32	432	NA	0	625	protein JINGUBANG [Lactuca sativa]	O48716	53.611	360	29	117	4	16	969	68	419	NA	2.27e-126	374	RecName: Full=Protein JINGUBANG [Arabidopsis thaliana]	JGB_ARATH	Protein JINGUBANG	JGB At2g26490 T9J22.16
GWHTBCHF027765	GWHPBCHF033029	GWHGBCHF026456	TkA04G472630	TkA04G472630	26	0.47187	2	0.0391394	TRUE	3.70044	3.61453	4.75838	1.95155e-06	5.51221e-06	1.64867e-06	True	GWHGBCHF026456	TkA04G472630.1	ref|XP_023772579.1|	80.943	530	23	87	5	170	1738	1	523	NA	0	822	calmodulin-binding protein 60 D [Lactuca sativa]	Q9FKL6	44.236	373	16	190	7	284	1360	45	413	NA	2.5e-76	262	RecName: Full=Calmodulin-binding protein 60 B [Arabidopsis thaliana]	CB60B_ARATH	Calmodulin-binding protein 60 B	CBP60B At5g57580 MUA2.16
GWHTBCHF020823	GWHPBCHF024790	GWHGBCHF019857	TkA03G509130	TkA03G509130	39	0.707806	3	0.0587091	TRUE	3.70044	3.61453	5.8278	5.61633e-09	1.93411e-08	5.78481e-09	True	GWHGBCHF019857	TkA03G509130.1	ref|XP_022150922.1|	35.135	74	12	41	4	251	42	84	154	NA	6	34.3	probable protein phosphatase 2C 2 [Momordica charantia]	Q89330	39.13	46	8	27	1	203	340	1507	1551	NA	8.8	30.8	RecName: Full=Genome polyprotein; Contains: RecName: Full=P1 proteinase; AltName: Full=N-terminal protein; Contains: RecName: Full=Helper component proteinase; Short=HC-pro; Contains: RecName: Full=Protein P3; Contains: RecName: Full=6 kDa protein 1; Short=6K1; Contains: RecName: Full=Cytoplasmic inclusion protein; Short=CI; Contains: RecName: Full=6 kDa protein 2; Short=6K2; Contains: RecName: F…	POLG_ZYMVR	Genome polyprotein [Cleaved into: P1 proteinase, EC 3.4.-.- (N-terminal protein); Helper component proteinase, HC-pro, EC 3.4.22.45; Protein P3; 6 kDa protein 1, 6K1; Cytoplasmic inclusion protein, CI, EC 3.6.4.-; 6 kDa protein 2, 6K2; Viral genome-linked protein (VPg); Nuclear inclusion protein A, NI-a, NIa, EC 3.4.22.44 (49 kDa proteinase, 49 kDa-Pro) (NIa-pro); Nuclear inclusion protein B, NI-…	NA
GWHTBCHF008067	GWHPBCHF009721	GWHGBCHF007796	TkA01G601940	TkA01G601940	65	1.17968	5	0.0978485	TRUE	3.70044	3.61453	7.52366	5.32652e-14	2.42008e-13	7.23831e-14	True	GWHGBCHF007796	TkA01G601940.1	ref|XP_023758774.1|	80.725	607	33	86	4	1	1731	1	606	NA	0	932	probable xyloglucan galactosyltransferase GT14 [Lactuca sativa]	Q8H038	56.944	432	25	178	3	409	1683	128	558	NA	2.05e-177	517	RecName: Full=Xyloglucan galactosyltransferase KATAMARI1 homolog [Oryza sativa Japonica Group]	KATAM_ORYSJ	Xyloglucan galactosyltransferase KATAMARI1 homolog, EC 2.4.1.-	Os03g0144800 LOC_Os03g05110 OJ1172F09.5
GWHTBCHF009505	GWHPBCHF011405	GWHGBCHF009186	TkA02G077220	TkA02G077220	597	10.8349	46	0.900207	TRUE	3.69803	3.61211	22.7956	5.06583e-115	1.23548e-113	3.69524e-114	True	GWHGBCHF009186	TkA02G077220.1	ref|XP_023750655.1|	62.319	621	28	221	7	156	2003	3	615	NA	0	717	BRASSINOSTEROID INSENSITIVE 1-associated receptor kinase 1 [Lactuca sativa]	Q94F62	58.56	625	27	234	7	174	2003	1	615	NA	0	635	RecName: Full=BRASSINOSTEROID INSENSITIVE 1-associated receptor kinase 1; Short=AtBAK1; Short=BRI1-associated receptor kinase 1; AltName: Full=Protein ELONGATED; AltName: Full=Somatic embryogenesis receptor kinase 3; Short=AtSERK3; AltName: Full=Somatic embryogenesis receptor-like kinase 3; Flags: Precursor [Arabidopsis thaliana]	BAK1_ARATH	BRASSINOSTEROID INSENSITIVE 1-associated receptor kinase 1, AtBAK1, BRI1-associated receptor kinase 1, EC 2.7.10.1, EC 2.7.11.1 (Protein ELONGATED) (Somatic embryogenesis receptor kinase 3, AtSERK3) (Somatic embryogenesis receptor-like kinase 3)	BAK1 ELG SERK3 At4g33430 F17M5.190
GWHTBCHF016050	GWHPBCHF019101	GWHGBCHF015248	TkA02G614480	TkA02G614480	1966	35.6807	154	3.01373	TRUE	3.67426	3.58835	41.2648	0	0	0	True	GWHGBCHF015248	TkA02G614480.1	ref|XP_023740807.1|	59.917	242	18	62	7	162	785	4	244	NA	4.01e-77	244	homeobox-leucine zipper protein ATHB-12 [Lactuca sativa]	Q651Z5	61.386	101	9	39	0	252	554	29	129	NA	2.1e-36	136	RecName: Full=Homeobox-leucine zipper protein HOX6; AltName: Full=HD-ZIP protein HOX6; AltName: Full=Homeodomain transcription factor HOX6; AltName: Full=OsHox6 [Oryza sativa Japonica Group]	HOX6_ORYSJ	Homeobox-leucine zipper protein HOX6 (HD-ZIP protein HOX6) (Homeodomain transcription factor HOX6) (OsHox6)	HOX6 Os09g0528200 LOC_Os09g35910 OJ1439_F07.36
GWHTBCHF005284	GWHPBCHF006410	GWHGBCHF005145	TkA01G398970	TkA01G398970	25.5	0.462796	2	0.0391394	TRUE	3.67243	3.58651	4.69863	2.61909e-06	7.31406e-06	2.18759e-06	True	GWHGBCHF005145	TkA01G398970.1	ref|XP_035842184.1|	68.75	80	13	25	0	67	306	43	122	NA	4.27e-33	126	transcription factor MYB74 [Helianthus annuus]	Q9LDR8	73.611	72	12	19	0	91	306	45	116	NA	2.61e-31	119	RecName: Full=Transcription factor MYB102; AltName: Full=Myb-related protein 102; Short=AtMYB102; AltName: Full=Myb-related protein M4; Short=AtM4 [Arabidopsis thaliana]	MY102_ARATH	Transcription factor MYB102 (Myb-related protein 102, AtMYB102) (Myb-related protein M4, AtM4)	MYB102 At4g21440 F18E5.60 T6K22.170
GWHTBCHF022656	GWHPBCHF026954	GWHGBCHF021567	TkA04G003500	TkA04G003500	51	0.925592	4	0.0782788	TRUE	3.67243	3.58651	6.64487	3.03484e-11	1.19705e-10	3.58031e-11	True	GWHGBCHF021567	TkA04G003500.1	ref|XP_023753714.1|	86.271	539	31	68	3	3	1607	1	537	NA	0	915	probable glycerol-3-phosphate acyltransferase 3 [Lactuca sativa]	Q9SYJ2	56.584	486	27	198	6	165	1598	40	520	NA	0	546	RecName: Full=Probable glycerol-3-phosphate acyltransferase 3; Short=AtGPAT3 [Arabidopsis thaliana]	GPAT3_ARATH	Probable glycerol-3-phosphate acyltransferase 3, AtGPAT3, EC 2.3.1.15	GPAT3 At4g01950 T7B11.21
GWHTBCHF046575	GWHPBCHF055446	GWHGBCHF044335	TkA08G279000	TkA08G279000	254.25	4.61435	20	0.391394	TRUE	3.66818	3.58226	14.8299	9.39245e-50	1.11128e-48	3.32376e-49	True	GWHGBCHF044335	TkA08G279000.1	ref|XP_024982448.1|	88.186	711	27	66	5	239	2317	1	711	NA	0	1200	eukaryotic translation initiation factor 3 subunit B-like [Cynara cardunculus var. scolymus]	Q9C5Z1	70.156	707	27	192	5	245	2308	2	708	NA	0	994	RecName: Full=Eukaryotic translation initiation factor 3 subunit B; Short=eIF3b; AltName: Full=eIF-3-eta; AltName: Full=eIF3 p110; AltName: Full=p82 [Arabidopsis thaliana]	EIF3B_ARATH	Eukaryotic translation initiation factor 3 subunit B, eIF3b (eIF-3-eta) (eIF3 p110) (p82)	TIF3B1 At5g27640 F15A18_100
GWHTBCHF004086	GWHPBCHF004911	GWHGBCHF003907	TkA01G174910	TkA01G174910	93	1.68784	7.33	0.143446	TRUE	3.66535	3.57943	8.96639	3.06391e-19	1.72462e-18	5.15822e-19	True	GWHGBCHF003907	TkA01G174910.1	ref|XP_023742143.1|	89.503	362	23	37	1	409	1491	1	362	NA	0	669	feruloyl CoA ortho-hydroxylase F6H1-3 [Lactuca sativa]	G9M9M2	70.308	357	23	103	2	424	1491	3	357	NA	0	531	RecName: Full=Feruloyl CoA ortho-hydroxylase F6H1-3; Short=IbF6H1-3; AltName: Full=2-oxoglutarate-dependent dioxygenase F6H1-3; Short=2OGD F6H1-3 [Ipomoea batatas]	F6H13_IPOBA	Feruloyl CoA ortho-hydroxylase F6H1-3, IbF6H1-3, EC 1.14.11.61 (2-oxoglutarate-dependent dioxygenase F6H1-3, 2OGD F6H1-3)	F6H1-3
GWHTBCHF004087	GWHPBCHF004912	GWHGBCHF003907	TkA01G174910	TkA01G174910	93	1.68784	7.33	0.143446	TRUE	3.66535	3.57943	8.96639	3.06391e-19	1.72462e-18	5.15822e-19	True	GWHGBCHF003907	TkA01G174910.2	ref|XP_023742143.1|	89.503	362	26	37	1	240	1322	1	362	NA	0	669	feruloyl CoA ortho-hydroxylase F6H1-3 [Lactuca sativa]	G9M9M2	70.308	357	25	103	2	255	1322	3	357	NA	0	531	RecName: Full=Feruloyl CoA ortho-hydroxylase F6H1-3; Short=IbF6H1-3; AltName: Full=2-oxoglutarate-dependent dioxygenase F6H1-3; Short=2OGD F6H1-3 [Ipomoea batatas]	F6H13_IPOBA	Feruloyl CoA ortho-hydroxylase F6H1-3, IbF6H1-3, EC 1.14.11.61 (2-oxoglutarate-dependent dioxygenase F6H1-3, 2OGD F6H1-3)	F6H1-3
GWHTBCHF010359	GWHPBCHF012417	GWHGBCHF009974	TkA02G159710	TkA02G159710	25.33	0.459711	2	0.0391394	TRUE	3.66278	3.57686	4.67816	2.8946e-06	8.05627e-06	2.40958e-06	True	GWHGBCHF009974	TkA02G159710.1	ref|XP_023761135.1|	52.174	299	9	89	3	1964	2701	159	456	NA	1.17e-99	326	anti-sigma-I factor RsgI2-like [Lactuca sativa]	Q6BI69	35.897	39	1	25	0	748	864	267	305	NA	9	33.9	RecName: Full=DNA-directed RNA polymerase III subunit RPC1; Short=RNA polymerase III subunit C1; AltName: Full=DNA-directed RNA polymerase III largest subunit [Debaryomyces hansenii CBS767]	RPC1_DEBHA	DNA-directed RNA polymerase III subunit RPC1, RNA polymerase III subunit C1, EC 2.7.7.6 (DNA-directed RNA polymerase III largest subunit)	RPC1 DEHA2G12980g
GWHTBCHF029527	GWHPBCHF035101	GWHGBCHF028037	TkA05G087240	TkA05G087240	11131	202.015	880	17.2213	TRUE	3.66094	3.57502	98.0518	0	0	0	True	GWHGBCHF028037	TkA05G087240.1	ref|XP_023755214.1|	91.424	583	25	47	2	253	1992	1	583	NA	0	988	3-hydroxy-3-methylglutaryl-coenzyme A reductase [Lactuca sativa]	P48021	77.818	550	23	106	4	376	1998	49	591	NA	0	830	RecName: Full=3-hydroxy-3-methylglutaryl-coenzyme A reductase; Short=HMG-CoA reductase [Camptotheca acuminata]	HMDH_CAMAC	3-hydroxy-3-methylglutaryl-coenzyme A reductase, HMG-CoA reductase, EC 1.1.1.34	NA
GWHTBCHF046960	GWHPBCHF055916	GWHGBCHF044742	TkA08G358180	TkA08G358180	25.27	0.458622	2	0.0391394	TRUE	3.65935	3.57344	4.67092	2.9986e-06	8.3306e-06	2.49163e-06	True	GWHGBCHF044742	TkA08G358180.1	ref|XP_021994410.1|	91.124	169	18	15	0	295	801	79	247	NA	2.18e-109	323	uncharacterized protein LOC110891057 [Helianthus annuus]	O76411	33.333	63	7	35	3	556	738	309	366	NA	1.1	35	RecName: Full=ALK tyrosine kinase receptor homolog scd-2; AltName: Full=Suppressor of constitutive dauer formation protein 2; Flags: Precursor [Caenorhabditis elegans]	SCD2_CAEEL	ALK tyrosine kinase receptor homolog scd-2, EC 2.7.10.1 (Suppressor of constitutive dauer formation protein 2)	scd-2 T10H9.2
GWHTBCHF020934	GWHPBCHF024923	GWHGBCHF019974	TkA03G517410	TkA03G517410	164	2.97641	13	0.254406	TRUE	3.65711	3.5712	11.8965	1.23476e-32	1.03882e-31	3.10703e-32	True	GWHGBCHF019974	TkA03G517410.1	ref|XP_023736386.1|	75	156	33	23	3	1	423	20	174	NA	2.89e-52	169	pathogenesis-related genes transcriptional activator PTI5 [Lactuca sativa]	O04681	69.231	104	22	18	3	1	276	19	120	NA	4.72e-32	114	RecName: Full=Pathogenesis-related genes transcriptional activator PTI5; AltName: Full=PTO-interacting protein 5 [Solanum lycopersicum]	PTI5_SOLLC	Pathogenesis-related genes transcriptional activator PTI5 (PTO-interacting protein 5)	PTI5
GWHTBCHF009540	GWHPBCHF011445	GWHGBCHF009215	TkA02G080520	TkA02G080520	138.42	2.51217	11	0.215267	TRUE	3.65348	3.56756	10.9251	8.74194e-28	6.47132e-27	1.93553e-27	True	GWHGBCHF009215	TkA02G080520.1	ref|XP_022030526.2|	63.388	366	24	131	2	147	1238	2	366	NA	3.61e-142	419	WAT1-related protein At1g09380 [Helianthus annuus]	Q4PT23	33.526	346	23	220	4	153	1181	1	339	NA	9.4e-56	192	RecName: Full=WAT1-related protein At1g25270 [Arabidopsis thaliana]	WTR6_ARATH	WAT1-related protein At1g25270	At1g25270 F4F7.34
GWHTBCHF029533	GWHPBCHF035107	GWHGBCHF028043	TkA05G087830	TkA05G087830	615	11.1616	49	0.958916	TRUE	3.64973	3.56382	23.0192	2.99136e-117	7.40755e-116	2.21555e-116	True	GWHGBCHF028043	TkA05G087830.1	ref|XP_023755212.1|	89.524	420	33	25	2	4	1209	144	562	NA	0	762	3-hydroxy-3-methylglutaryl-coenzyme A reductase [Lactuca sativa]	P48020	83.333	414	32	51	1	19	1206	182	595	NA	0	707	RecName: Full=3-hydroxy-3-methylglutaryl-coenzyme A reductase 1; Short=HMG-CoA reductase 1; Short=HMGR; Short=HMGR1 [Solanum tuberosum]	HMDH1_SOLTU	3-hydroxy-3-methylglutaryl-coenzyme A reductase 1, HMG-CoA reductase 1, HMGR, HMGR1, EC 1.1.1.34	HMG1
GWHTBCHF010369	GWHPBCHF012429	GWHGBCHF009985	TkA02G160500	TkA02G160500	25	0.453722	2	0.0391394	TRUE	3.64386	3.55794	4.63819	3.51481e-06	9.70748e-06	2.90318e-06	True	GWHGBCHF009985	TkA02G160500.1	ref|XP_022001573.1|	71.257	167	16	47	1	162	659	1	167	NA	2.65e-74	242	dihydrolipoyllysine-residue succinyltransferase component of 2-oxoglutarate dehydrogenase complex 2, mitochondrial [Helianthus annuus]	Q8H107	43.529	170	17	85	4	156	659	1	161	NA	4.74e-28	116	RecName: Full=Dihydrolipoyllysine-residue succinyltransferase component of 2-oxoglutarate dehydrogenase complex 2, mitochondrial; AltName: Full=2-oxoglutarate dehydrogenase complex component E2-2; Short=OGDC-E2-2; AltName: Full=Dihydrolipoamide succinyltransferase component of 2-oxoglutarate dehydrogenase complex 2; AltName: Full=E2K-2; Flags: Precursor [Arabidopsis thaliana]	ODO2B_ARATH	Dihydrolipoyllysine-residue succinyltransferase component of 2-oxoglutarate dehydrogenase complex 2, mitochondrial, EC 2.3.1.61 (2-oxoglutarate dehydrogenase complex component E2-2, OGDC-E2-2) (Dihydrolipoamide succinyltransferase component of 2-oxoglutarate dehydrogenase complex 2) (E2K-2)	At4g26910 F10M23.250
GWHTBCHF022960	GWHPBCHF027313	GWHGBCHF021851	TkA04G019630	TkA04G019630	25	0.453722	2	0.0391394	TRUE	3.64386	3.55794	4.63819	3.51481e-06	9.70748e-06	2.90318e-06	True	GWHGBCHF021851	TkA04G019630.1	ref|XP_023733339.1|	84.498	458	28	65	5	133	1503	18	470	NA	0	716	11S globulin seed storage protein Jug r 4 [Lactuca sativa]	Q2TPW5	48.998	449	26	202	4	193	1458	40	488	NA	1.97e-137	410	RecName: Full=11S globulin seed storage protein Jug r 4; AltName: Allergen=Jug r 4; Contains: RecName: Full=11S globulin seed storage protein Jug r 4 acidic chain; Contains: RecName: Full=11S globulin seed storage protein Jug r 4 basic chain; Flags: Precursor [Juglans regia]	JUGR4_JUGRE	11S globulin seed storage protein Jug r 4 (allergen Jug r 4) [Cleaved into: 11S globulin seed storage protein Jug r 4 acidic chain; 11S globulin seed storage protein Jug r 4 basic chain ]	NA
GWHTBCHF004526	GWHPBCHF005463	GWHGBCHF004372	TkA01G264870	TkA01G264870	50	0.907443	4	0.0782788	TRUE	3.64386	3.55794	6.55939	5.40299e-11	2.10151e-10	6.28509e-11	True	GWHGBCHF004372	TkA01G264870.1	ref|XP_023741011.1|	67.5	80	18	10	2	13	207	366	444	NA	3.8e-22	96.7	uncharacterized protein LOC111889101 [Lactuca sativa]	Q9PQV6	41.176	34	10	20	0	250	351	157	190	NA	1.9	31.2	RecName: Full=DNA-directed RNA polymerase subunit beta; Short=RNAP subunit beta; AltName: Full=RNA polymerase subunit beta; AltName: Full=Transcriptase subunit beta [Ureaplasma parvum serovar 3 str. ATCC 700970]	RPOB_UREPA	DNA-directed RNA polymerase subunit beta, RNAP subunit beta, EC 2.7.7.6 (RNA polymerase subunit beta) (Transcriptase subunit beta)	rpoB UU187
GWHTBCHF026611	GWHPBCHF031652	GWHGBCHF025349	TkA04G359560	TkA04G359560	75	1.36116	6	0.117418	TRUE	3.64386	3.55794	8.03357	9.46731e-16	4.6512e-15	1.39115e-15	True	GWHGBCHF025349	TkA04G359560.1	ref|XP_042752189.1|	65.634	355	30	98	1	94	1086	109	463	NA	6.29e-139	423	receptor-like protein 6 [Lactuca sativa]	Q9C637	35.326	368	31	203	6	82	1086	110	475	NA	8.14e-41	156	RecName: Full=Receptor-like protein 6; Short=AtRLP6; Flags: Precursor [Arabidopsis thaliana]	RLP6_ARATH	Receptor-like protein 6, AtRLP6	RLP6 At1g45616 F2G19.6
GWHTBCHF004391	GWHPBCHF005282	GWHGBCHF004221	TkA01G217410	TkA01G217410	12.5	0.226861	1	0.0195697	TRUE	3.64386	3.55794	3.27969	0.0010392	0.00217475	0.000650431	False	GWHGBCHF004221	TkA01G217410.1	ref|XP_034596745.1|	43.75	32	8	18	0	76	171	203	234	NA	4.7	33.5	putative disease resistance protein RGA4 [Setaria viridis]	P18328	27.027	74	19	43	3	373	155	21	84	NA	0.61	31.6	RecName: Full=Muscarinic toxin 2; Short=MT2; Short=MTx2; Flags: Precursor [Dendroaspis angusticeps]	3SIM2_DENAN	Muscarinic toxin 2, MT2, MTx2	NA
GWHTBCHF021825	GWHPBCHF025956	GWHGBCHF020770	TkA03G564290	TkA03G564290	12.5	0.226861	1	0.0195697	TRUE	3.64386	3.55794	3.27969	0.0010392	0.00217475	0.000650431	False	GWHGBCHF020770	TkA03G564290.1	ref|XP_023769200.1|	81.996	461	27	78	3	158	1540	5	460	NA	0	773	coniferyl alcohol acyltransferase [Lactuca sativa]	A1XWY7	42.857	469	27	239	10	158	1540	3	450	NA	7.84e-109	336	RecName: Full=Coniferyl alcohol acyltransferase; Short=PhCFAT; AltName: Full=(E)-cinnamyl alcohol acyltransferase; AltName: Full=(E)-sinapoyl alcohol acyltransferase; AltName: Full=Geraniol acyltransferase; AltName: Full=Octan-1-ol acyltransferase [Petunia x hybrida]	CFAT_PETHY	Coniferyl alcohol acyltransferase, PhCFAT, EC 2.3.1.- ((E)-cinnamyl alcohol acyltransferase, EC 2.3.1.224) ((E)-sinapoyl alcohol acyltransferase, EC 2.3.1.-) (Geraniol acyltransferase, EC 2.3.1.-) (Octan-1-ol acyltransferase, EC 2.3.1.-)	CFAT
GWHTBCHF018730	GWHPBCHF022314	GWHGBCHF017890	TkA03G349390	TkA03G349390	37	0.671508	3	0.0587091	TRUE	3.62449	3.53858	5.63075	1.79429e-08	5.97973e-08	1.7884e-08	True	GWHGBCHF017890	TkA03G349390.1	ref|XP_023730032.1|	78.977	176	24	37	0	190	717	280	455	NA	6.92e-95	291	geranylgeranyl diphosphate reductase, chloroplastic [Lactuca sativa]	Q9ZS34	65.73	178	24	61	0	199	732	281	458	NA	2.32e-78	246	RecName: Full=Geranylgeranyl diphosphate reductase, chloroplastic; AltName: Full=Geranylgeranyl reductase; Flags: Precursor [Nicotiana tabacum]	CHLP_TOBAC	Geranylgeranyl diphosphate reductase, chloroplastic, EC 1.3.1.83 (Geranylgeranyl reductase)	CHLP
GWHTBCHF040946	GWHPBCHF048747	GWHGBCHF039057	TkA07G389880	TkA07G389880	37	0.671508	3	0.0587091	TRUE	3.62449	3.53858	5.63075	1.79429e-08	5.97973e-08	1.7884e-08	True	GWHGBCHF039057	TkA07G389880.1	ref|XP_023731867.1|	78.44	218	33	46	1	1	654	1	217	NA	5.27e-116	335	protein ZW2 [Lactuca sativa]	Q9SLV1	32.432	222	32	140	4	7	642	4	225	NA	1.43e-33	123	RecName: Full=Protein ZW2 [Arabidopsis thaliana]	ZW2_ARATH	Protein ZW2	ZW2 At1g58330 F19C14.6
GWHTBCHF000494	GWHPBCHF000572	GWHGBCHF000509	TkAUNG018680	TkAUNG018680	1708	30.9983	141	2.75933	TRUE	3.59854	3.51263	38.1477	0	0	0	True	GWHGBCHF000509	TkAUNG018680.1	ref|XP_023765879.1|	83.333	294	26	44	1	106	987	1	289	NA	2.53e-175	494	chaperone protein dnaJ C76, chloroplastic [Lactuca sativa]	Q9FMX6	36.626	243	20	136	7	133	819	3	241	NA	1.96e-39	149	RecName: Full=Chaperone protein dnaJ C76, chloroplastic; Short=atDjC76; AltName: Full=AtDjC17; AltName: Full=AtJ17; Flags: Precursor [Arabidopsis thaliana]	DJC76_ARATH	Chaperone protein dnaJ C76, chloroplastic, atDjC76 (AtDjC17) (AtJ17)	DJC76 At5g23240 MKD15.10
GWHTBCHF004968	GWHPBCHF006019	GWHGBCHF004836	TkA01G362920	TkA01G362920	254	4.60981	21	0.410964	TRUE	3.59637	3.51045	14.7073	5.78541e-49	6.75376e-48	2.02001e-48	True	GWHGBCHF004836	TkA01G362920.1	ref|XP_024963573.1|	50	54	12	27	0	57	218	8	61	NA	3.75e-06	50.4	chitin-binding lectin 1-like [Cynara cardunculus var. scolymus]	Q0C600	44.828	29	6	16	0	390	304	190	218	NA	6.3	30.4	RecName: Full=tRNA (guanine-N(7)-)-methyltransferase; AltName: Full=tRNA (guanine(46)-N(7))-methyltransferase; AltName: Full=tRNA(m7G46)-methyltransferase [Hyphomonas neptunium ATCC 15444]	TRMB_HYPNA	tRNA (guanine-N(7)-)-methyltransferase, EC 2.1.1.33 (tRNA (guanine(46)-N(7))-methyltransferase) (tRNA(m7G46)-methyltransferase)	trmB HNE_0109
GWHTBCHF028626	GWHPBCHF034009	GWHGBCHF027202	TkA05G016140	TkA05G016140	145	2.63159	12	0.234836	TRUE	3.59495	3.50903	11.1104	1.11596e-28	8.47612e-28	2.53515e-28	True	GWHGBCHF027202	TkA05G016140.1	ref|XP_023769740.1|	89.126	938	30	98	2	151	2952	1	938	NA	0	1665	TPR repeat-containing protein ZIP4 [Lactuca sativa]	B0M1H3	55.696	948	30	391	10	151	2952	1	933	NA	0	1068	RecName: Full=TPR repeat-containing protein ZIP4; AltName: Full=Protein SPO22 homolog; Short=AtSPO22; AltName: Full=Protein ZIP4 homolog; Short=AtZIP4 [Arabidopsis thaliana]	ZIP4L_ARATH	TPR repeat-containing protein ZIP4 (Protein SPO22 homolog, AtSPO22) (Protein ZIP4 homolog, AtZIP4)	ZIP4 SPO22 At5g48390 MJE7.2
GWHTBCHF019444	GWHPBCHF023174	GWHGBCHF018600	TkA03G407540	TkA03G407540	505	9.16518	42	0.821928	TRUE	3.58782	3.50191	20.718	2.38493e-95	4.91292e-94	1.46942e-94	True	GWHGBCHF018600	TkA03G407540.1	ref|XP_023744134.1|	87.091	519	27	63	2	161	1708	21	538	NA	0	829	uncharacterized protein LOC111892291 [Lactuca sativa]	Q50KA9	48.485	33	2	17	0	1193	1291	57	89	NA	1.6	34.3	RecName: Full=Nucleoside diphosphate kinase A; Short=NDK A; Short=NDP kinase A; AltName: Full=nm23-C1 [Canis lupus familiaris]	NDKA_CANLF	Nucleoside diphosphate kinase A, NDK A, NDP kinase A, EC 2.7.4.6 (nm23-C1)	NME1 NM23A
GWHTBCHF004030	GWHPBCHF004845	GWHGBCHF003848	TkA01G169380	TkA01G169380	24	0.435573	2	0.0391394	TRUE	3.58496	3.49905	4.5151	6.3288e-06	1.70783e-05	5.10777e-06	True	GWHGBCHF003848	TkA01G169380.1	ref|XP_023757250.1|	83.871	155	31	24	1	1	462	1	155	NA	1.38e-94	276	16 kDa phloem protein 1 [Lactuca sativa]	Q9M2T2	48.701	154	30	78	1	1	459	1	154	NA	6.37e-52	166	RecName: Full=16 kDa phloem protein 1; Short=AtPP16-1; Short=Phloem protein 16-1; AltName: Full=Elicitor-responsive protein FIERG2 [Arabidopsis thaliana]	PP16A_ARATH	16 kDa phloem protein 1, AtPP16-1, Phloem protein 16-1 (Elicitor-responsive protein FIERG2)	PP16-1 FIERG2 At3g55470 T22E16.130
GWHTBCHF028623	GWHPBCHF034006	GWHGBCHF027199	TkA05G016020	TkA05G016020	24	0.435573	2	0.0391394	TRUE	3.58496	3.49905	4.5151	6.3288e-06	1.70783e-05	5.10777e-06	True	GWHGBCHF027199	TkA05G016020.1	ref|XP_023769739.1|	91.349	393	27	33	1	160	1335	1	393	NA	0	719	uncharacterized protein LOC111918289 isoform X3 [Lactuca sativa]	A5EXK9	30.769	91	6	53	4	157	417	423	507	NA	0.042	40	RecName: Full=Proline--tRNA ligase; AltName: Full=Prolyl-tRNA synthetase; Short=ProRS [Dichelobacter nodosus VCS1703A]	SYP_DICNV	Proline--tRNA ligase, EC 6.1.1.15 (Prolyl-tRNA synthetase, ProRS)	proS DNO_1137
GWHTBCHF002445	GWHPBCHF002948	GWHGBCHF002339	TkA01G022410	TkA01G022410	12	0.217786	1	0.0195697	TRUE	3.58496	3.49905	3.19266	0.00140971	0.00289154	0.000864727	False	GWHGBCHF002339	TkA01G022410.1	ref|XP_043624760.1|	91.228	57	9	5	0	178	348	50	106	NA	1.41e-26	111	putative threonine aspartase [Erigeron canadensis]	O65268	80.357	56	9	11	0	181	348	51	106	NA	5.3e-22	95.5	RecName: Full=Putative threonine aspartase; Short=Taspase-1; Contains: RecName: Full=Putative threonine aspartase subunit alpha; Contains: RecName: Full=Putative threonine aspartase subunit beta; Flags: Precursor [Arabidopsis thaliana]	TASP1_ARATH	Putative threonine aspartase, Taspase-1, EC 3.4.25.- [Cleaved into: Putative threonine aspartase subunit alpha; Putative threonine aspartase subunit beta ]	At4g00590 F6N23.5
GWHTBCHF023345	GWHPBCHF027748	GWHGBCHF022208	TkA04G034780	TkA04G034780	12	0.217786	1	0.0195697	TRUE	3.58496	3.49905	3.19266	0.00140971	0.00289154	0.000864727	False	GWHGBCHF022208	TkA04G034780.1	ref|XP_023728867.1|	83.133	83	19	9	2	1	237	1	82	NA	1.18e-57	135	protein LIGHT-DEPENDENT SHORT HYPOCOTYLS 6, partial [Lactuca sativa]	Q9LMK2	89.091	55	13	5	1	236	397	108	162	NA	1.2e-43	98.2	RecName: Full=Protein LIGHT-DEPENDENT SHORT HYPOCOTYLS 6; AltName: Full=Protein ORGAN BOUNDARY 6 [Arabidopsis thaliana]	LSH6_ARATH	Protein LIGHT-DEPENDENT SHORT HYPOCOTYLS 6 (Protein ORGAN BOUNDARY 6)	LSH6 OBO6 At1g07090 F10K1.20
GWHTBCHF028732	GWHPBCHF034142	GWHGBCHF027312	TkA05G023770	TkA05G023770	12	0.217786	1	0.0195697	TRUE	3.58496	3.49905	3.19266	0.00140971	0.00289154	0.000864727	False	GWHGBCHF027312	TkA05G023770.1	ref|XP_044410834.1|	23.188	207	19	125	7	307	837	97	299	NA	0.007	45.4	structural maintenance of chromosomes protein 6B-like [Triticum aestivum]	P73340	22.674	172	17	109	5	316	783	270	433	NA	1.5	34.7	RecName: Full=Chromosome partition protein Smc [Synechocystis sp. PCC 6803 substr. Kazusa]	SMC_SYNY3	Chromosome partition protein Smc	smc sll1120
GWHTBCHF029717	GWHPBCHF035343	GWHGBCHF028239	TkA05G109470	TkA05G109470	12	0.217786	1	0.0195697	TRUE	3.58496	3.49905	3.19266	0.00140971	0.00289154	0.000864727	False	GWHGBCHF028239	TkA05G109470.1	ref|XP_023747284.1|	83.673	98	15	10	1	1	276	1	98	NA	7.7e-44	148	dynein light chain 1, cytoplasmic [Lactuca sativa]	Q24117	57.627	59	8	19	1	118	276	4	62	NA	2.22e-16	74.3	RecName: Full=Dynein light chain 1, cytoplasmic; AltName: Full=8 kDa dynein light chain; AltName: Full=Cut up protein [Drosophila melanogaster]	DYL1_DROME	Dynein light chain 1, cytoplasmic (8 kDa dynein light chain) (Cut up protein)	ctp Cdlc1 ddlc1 CG6998
GWHTBCHF034275	GWHPBCHF040752	GWHGBCHF032484	TkA06G087700	TkA06G087700	12	0.217786	1	0.0195697	TRUE	3.58496	3.49905	3.19266	0.00140971	0.00289154	0.000864727	False	GWHGBCHF032484	TkA06G087700.1	ref|XP_023733169.1|	92.683	82	21	6	0	148	393	121	202	NA	6.81e-45	161	probable serine/threonine-protein kinase samkA [Lactuca sativa]	P30663	30.645	62	16	43	0	208	393	37	98	NA	0.008	38.5	RecName: Full=Nitrogen fixation regulatory protein [Azotobacter vinelandii]	NIFL_AZOVI	Nitrogen fixation regulatory protein, EC 2.7.13.3	nifL
GWHTBCHF025230	GWHPBCHF030007	GWHGBCHF024006	TkA04G167540	TkA04G167540	14	0.254084	1.17	0.0228966	TRUE	3.58085	3.49493	3.44686	0.000567137	0.00122887	0.000367547	True	GWHGBCHF024006	TkA04G167540.1	ref|XP_042756805.1|	58.108	74	4	31	0	1598	1819	56	129	NA	5.37e-20	99.4	uncharacterized protein LOC111894423 [Lactuca sativa]	NA	NA	NA	NA	NA	NA	NA	NA	NA	NA	NA	NA	NA	NA	NA	NA	NA
GWHTBCHF025231	GWHPBCHF030008	GWHGBCHF024006	TkA04G167540	TkA04G167540	14	0.254084	1.17	0.0228966	TRUE	3.58085	3.49493	3.44686	0.000567137	0.00122887	0.000367547	True	GWHGBCHF024006	TkA04G167540.2	ref|XP_042756805.1|	58.108	74	4	31	0	1522	1743	56	129	NA	4.89e-20	99.4	uncharacterized protein LOC111894423 [Lactuca sativa]	NA	NA	NA	NA	NA	NA	NA	NA	NA	NA	NA	NA	NA	NA	NA	NA	NA
GWHTBCHF025232	GWHPBCHF030009	GWHGBCHF024006	TkA04G167540	TkA04G167540	14	0.254084	1.17	0.0228966	TRUE	3.58085	3.49493	3.44686	0.000567137	0.00122887	0.000367547	True	GWHGBCHF024006	TkA04G167540.3	ref|XP_042756805.1|	58.108	74	4	31	0	1501	1722	56	129	NA	4.75e-20	99.4	uncharacterized protein LOC111894423 [Lactuca sativa]	NA	NA	NA	NA	NA	NA	NA	NA	NA	NA	NA	NA	NA	NA	NA	NA	NA
GWHTBCHF025233	GWHPBCHF030010	GWHGBCHF024006	TkA04G167540	TkA04G167540	14	0.254084	1.17	0.0228966	TRUE	3.58085	3.49493	3.44686	0.000567137	0.00122887	0.000367547	True	GWHGBCHF024006	TkA04G167540.4	ref|XP_042756805.1|	58.108	74	5	31	0	1411	1632	56	129	NA	4.14e-20	99.4	uncharacterized protein LOC111894423 [Lactuca sativa]	NA	NA	NA	NA	NA	NA	NA	NA	NA	NA	NA	NA	NA	NA	NA	NA	NA
GWHTBCHF025234	GWHPBCHF030011	GWHGBCHF024006	TkA04G167540	TkA04G167540	14	0.254084	1.17	0.0228966	TRUE	3.58085	3.49493	3.44686	0.000567137	0.00122887	0.000367547	True	GWHGBCHF024006	TkA04G167540.5	ref|XP_042756805.1|	58.108	74	4	31	0	1534	1755	56	129	NA	4.96e-20	99.4	uncharacterized protein LOC111894423 [Lactuca sativa]	NA	NA	NA	NA	NA	NA	NA	NA	NA	NA	NA	NA	NA	NA	NA	NA	NA
GWHTBCHF025235	GWHPBCHF030012	GWHGBCHF024006	TkA04G167540	TkA04G167540	14	0.254084	1.17	0.0228966	TRUE	3.58085	3.49493	3.44686	0.000567137	0.00122887	0.000367547	True	GWHGBCHF024006	TkA04G167540.6	NA	NA	NA	NA	NA	NA	NA	NA	NA	NA	NA	NA	NA	NA	NA	NA	NA	NA	NA	NA	NA	NA	NA	NA	NA	NA	NA	NA	NA	NA	NA
GWHTBCHF024936	GWHPBCHF029659	GWHGBCHF023720	TkA04G143180	TkA04G143180	538	9.76409	45	0.880637	TRUE	3.57961	3.4937	21.3644	2.86354e-101	6.2034e-100	1.8554e-100	True	GWHGBCHF023720	TkA04G143180.1	ref|XP_023753326.1|	77.283	449	27	84	5	143	1438	2	449	NA	0	559	probable protein phosphatase 2C 75 [Lactuca sativa]	Q9FLI3	52.5	320	20	143	5	476	1417	96	412	NA	1.26e-88	281	RecName: Full=Probable protein phosphatase 2C 75; Short=AtPP2C75; AltName: Full=Protein ABA-HYPERSENSITIVE GERMINATION 1; AltName: Full=Protein phosphatase 2C AHG1; Short=PP2C AHG1 [Arabidopsis thaliana]	P2C75_ARATH	Probable protein phosphatase 2C 75, AtPP2C75, EC 3.1.3.16 (Protein ABA-HYPERSENSITIVE GERMINATION 1) (Protein phosphatase 2C AHG1, PP2C AHG1)	AHG1 At5g51760 MIO24.11
GWHTBCHF024937	GWHPBCHF029660	GWHGBCHF023720	TkA04G143180	TkA04G143180	538	9.76409	45	0.880637	TRUE	3.57961	3.4937	21.3644	2.86354e-101	6.2034e-100	1.8554e-100	True	GWHGBCHF023720	TkA04G143180.2	ref|XP_023753326.1|	77.283	449	26	84	5	143	1438	2	449	NA	0	559	probable protein phosphatase 2C 75 [Lactuca sativa]	Q9FLI3	52.5	320	19	143	5	476	1417	96	412	NA	1.82e-88	281	RecName: Full=Probable protein phosphatase 2C 75; Short=AtPP2C75; AltName: Full=Protein ABA-HYPERSENSITIVE GERMINATION 1; AltName: Full=Protein phosphatase 2C AHG1; Short=PP2C AHG1 [Arabidopsis thaliana]	P2C75_ARATH	Probable protein phosphatase 2C 75, AtPP2C75, EC 3.1.3.16 (Protein ABA-HYPERSENSITIVE GERMINATION 1) (Protein phosphatase 2C AHG1, PP2C AHG1)	AHG1 At5g51760 MIO24.11
GWHTBCHF005465	GWHPBCHF006635	GWHGBCHF005323	TkA01G417770	TkA01G417770	713	12.9401	60	1.17418	TRUE	3.57087	3.48495	24.5706	2.60842e-133	7.2969e-132	2.18246e-132	True	GWHGBCHF005323	TkA01G417770.1	ref|XP_010495044.1|	67.647	578	31	76	5	1	1401	1	578	NA	0	650	PREDICTED: probable mediator of RNA polymerase II transcription subunit 37c [Camelina sativa]	Q9S9N1	74.876	402	25	67	2	385	1497	248	646	NA	1.18e-169	496	RecName: Full=Heat shock 70 kDa protein 5; AltName: Full=Heat shock protein 70-5; Short=AtHsp70-5; AltName: Full=Heat shock protein 70b [Arabidopsis thaliana]	HSP7E_ARATH	Heat shock 70 kDa protein 5 (Heat shock protein 70-5, AtHsp70-5) (Heat shock protein 70b)	HSP70-5 HSP70B At1g16030 T24D18.14
GWHTBCHF015946	GWHPBCHF018982	GWHGBCHF015155	TkA02G607700	TkA02G607700	391	7.09621	33	0.6458	TRUE	3.56663	3.48072	18.1865	6.6049e-74	1.09127e-72	3.26392e-73	True	GWHGBCHF015155	TkA02G607700.1	ref|XP_023740802.1|	91.234	867	23	75	1	1003	3603	1	866	NA	0	1610	G-type lectin S-receptor-like serine/threonine-protein kinase At5g24080 isoform X1 [Lactuca sativa]	Q9FLV4	62.57	887	23	289	16	1009	3603	7	872	NA	0	1065	RecName: Full=G-type lectin S-receptor-like serine/threonine-protein kinase At5g24080; Flags: Precursor [Arabidopsis thaliana]	Y5248_ARATH	G-type lectin S-receptor-like serine/threonine-protein kinase At5g24080, EC 2.7.11.1	At5g24080 MZF18.3
GWHTBCHF039790	GWHPBCHF047353	GWHGBCHF037937	TkA07G284140	TkA07G284140	47.33	0.858986	4	0.0782788	TRUE	3.56468	3.47877	6.32603	2.51543e-10	9.4381e-10	2.82288e-10	True	GWHGBCHF037937	TkA07G284140.1	ref|XP_023751462.1|	70.077	518	32	70	5	43	1341	475	992	NA	0	714	callose synthase 3 isoform X2 [Lactuca sativa]	Q9LXT9	58.88	518	32	126	7	43	1338	476	992	NA	0	589	RecName: Full=Callose synthase 3; AltName: Full=1,3-beta-glucan synthase; AltName: Full=Protein GLUCAN SYNTHASE-LIKE 12 [Arabidopsis thaliana]	CALS3_ARATH	Callose synthase 3, EC 2.4.1.34 (1,3-beta-glucan synthase) (Protein GLUCAN SYNTHASE-LIKE 12)	CALS3 GSL12 At5g13000 T24H18.170
GWHTBCHF015132	GWHPBCHF018016	GWHGBCHF014367	TkA02G556790	TkA02G556790	118	2.14157	10	0.195697	TRUE	3.56071	3.4748	9.98406	1.78984e-23	1.16726e-22	3.49121e-23	True	GWHGBCHF014367	TkA02G556790.1	ref|XP_024991303.1|	55.28	161	27	64	3	94	576	49	201	NA	1.41e-42	147	uncharacterized protein LOC112525409 [Cynara cardunculus var. scolymus]	Q6HJ19	27.551	98	16	67	3	121	414	60	153	NA	1.8	33.1	RecName: Full=Malonate-semialdehyde dehydrogenase 1; Short=MSA dehydrogenase 1; AltName: Full=Methylmalonate-semialdehyde dehydrogenase 1; Short=MMSA dehydrogenase 1; Short=MSDH 1 [[Bacillus thuringiensis] serovar konkukian str. 97-27]	IOLA1_BACHK	Malonate-semialdehyde dehydrogenase 1, MSA dehydrogenase 1, EC 1.2.1.- (Methylmalonate-semialdehyde dehydrogenase 1, MMSA dehydrogenase 1, MSDH 1, EC 1.2.1.27)	iolA1 BT9727_2130
GWHTBCHF037488	GWHPBCHF044637	GWHGBCHF035712	TkA07G031700	TkA07G031700	653.5	11.8603	55.5	1.08612	TRUE	3.55763	3.47171	23.4875	5.47798e-122	1.39951e-120	4.18585e-121	True	GWHGBCHF035712	TkA07G031700.1	ref|XP_023765582.1|	73.248	157	21	42	0	87	557	1	157	NA	3.16e-82	249	root allergen protein [Lactuca sativa]	O49065	81.132	159	21	27	2	87	560	1	157	NA	2.47e-89	264	RecName: Full=Root allergen protein; Short=RAP [Taraxacum officinale]	RAP_TAROF	Root allergen protein, RAP	NA
GWHTBCHF024391	GWHPBCHF029007	GWHGBCHF023223	TkA04G110340	TkA04G110340	23.5	0.426498	2	0.0391394	TRUE	3.55459	3.46867	4.45241	8.49133e-06	2.26564e-05	6.77608e-06	True	GWHGBCHF023223	TkA04G110340.1	ref|XP_023740177.1|	47.368	228	9	103	1	1645	2277	10	237	NA	4.41e-62	218	uncharacterized protein LOC111888270 [Lactuca sativa]	Q9BRL6	37.662	77	3	47	1	13	240	25	101	NA	1.72e-06	53.9	RecName: Full=Serine/arginine-rich splicing factor 8; AltName: Full=Pre-mRNA-splicing factor SRP46; Short=Splicing factor SRp46; AltName: Full=Splicing factor, arginine/serine-rich 2B [Homo sapiens]	SRSF8_HUMAN	Serine/arginine-rich splicing factor 8 (Pre-mRNA-splicing factor SRP46, Splicing factor SRp46) (Splicing factor, arginine/serine-rich 2B)	SRSF8 SFRS2B SRP46
GWHTBCHF029702	GWHPBCHF035326	GWHGBCHF028224	TkA05G107840	TkA05G107840	23.5	0.426498	2	0.0391394	TRUE	3.55459	3.46867	4.45241	8.49133e-06	2.26564e-05	6.77608e-06	True	GWHGBCHF028224	TkA05G107840.1	ref|XP_010099719.1|	37.736	53	14	33	0	85	243	64	116	NA	0.12	38.1	squamosa promoter-binding-like protein 12 isoform X1 [Morus notabilis]	P27738	28.986	69	18	46	1	79	285	567	632	NA	4.8	30.4	RecName: Full=RNA-directed RNA polymerase; AltName: Full=216.5 kDa protein; AltName: Full=ORF1 protein; AltName: Full=RNA replicase [Apple chlorotic leaf spot virus (isolate PLUM P863)]	RDRP_ACLSP	RNA-directed RNA polymerase, EC 2.7.7.48 (216.5 kDa protein) (ORF1 protein) (RNA replicase)	NA
GWHTBCHF019225	GWHPBCHF022901	GWHGBCHF018371	TkA03G391740	TkA03G391740	94	1.70599	8	0.156558	TRUE	3.55459	3.46867	8.90481	5.34752e-19	2.98044e-18	8.91432e-19	True	GWHGBCHF018371	TkA03G391740.1	ref|XP_023754300.1|	75.969	129	33	18	4	1	381	1	118	NA	2.96e-49	159	uncharacterized protein LOC111902718 [Lactuca sativa]	Q3UH53	31.373	51	13	35	0	13	165	123	173	NA	0.29	33.9	RecName: Full=Protein sidekick-1; Flags: Precursor [Mus musculus]	SDK1_MOUSE	Protein sidekick-1	Sdk1
GWHTBCHF042446	GWHPBCHF050501	GWHGBCHF040430	TkA08G040870	TkA08G040870	1304	23.6661	111	2.17224	TRUE	3.55431	3.4684	33.1656	3.37553e-241	1.67856e-239	5.02047e-240	True	GWHGBCHF040430	TkA08G040870.1	ref|XP_023745017.1|	70.882	340	12	79	4	793	1776	526	857	NA	5.49e-134	429	3-ketoacyl-CoA synthase 10 [Lactuca sativa]	Q9LN49	49.536	323	11	121	7	793	1734	223	512	NA	6.42e-123	280	RecName: Full=3-ketoacyl-CoA synthase 4; Short=KCS-4; AltName: Full=Very long-chain fatty acid condensing enzyme 4; Short=VLCFA condensing enzyme 4 [Arabidopsis thaliana]	KCS4_ARATH	3-ketoacyl-CoA synthase 4, KCS-4, EC 2.3.1.199 (Very long-chain fatty acid condensing enzyme 4, VLCFA condensing enzyme 4)	KCS4 At1g19440 F18O14.21
GWHTBCHF006118	GWHPBCHF007410	GWHGBCHF005956	TkA01G471580	TkA01G471580	29.33	0.532306	2.5	0.0489243	TRUE	3.55238	3.46646	4.97286	6.59719e-07	1.93828e-06	5.79727e-07	True	GWHGBCHF005956	TkA01G471580.1	ref|XP_023772283.1|	82.468	154	7	17	1	1085	1516	10	163	NA	4.25e-67	233	histone-lysine N-methyltransferase ASHH1 [Lactuca sativa]	Q84WW6	59.877	162	8	54	2	1061	1516	2	162	NA	2.25e-44	169	RecName: Full=Histone-lysine N-methyltransferase ASHH1; AltName: Full=ASH1 homolog 1; AltName: Full=Protein SET DOMAIN GROUP 26 [Arabidopsis thaliana]	ASHH1_ARATH	Histone-lysine N-methyltransferase ASHH1, EC 2.1.1.354 (ASH1 homolog 1) (Protein SET DOMAIN GROUP 26)	ASHH1 SDG26 SET26 At1g76710 F28O16.8
GWHTBCHF038036	GWHPBCHF045278	GWHGBCHF036246	TkA07G073220	TkA07G073220	23	0.417424	2	0.0391394	TRUE	3.52356	3.43765	4.38892	1.13915e-05	3.00246e-05	8.98016e-06	True	GWHGBCHF036246	TkA07G073220.1	ref|XP_023732927.1|	58	250	20	98	5	140	886	16	259	NA	5.14e-76	243	putative F-box/LRR-repeat protein 23 [Lactuca sativa]	Q9S9V9	41.532	248	19	126	4	140	865	179	413	NA	4.55e-44	162	RecName: Full=Putative F-box/LRR-repeat protein 23 [Arabidopsis thaliana]	FBL23_ARATH	Putative F-box/LRR-repeat protein 23	FBL23 At4g05500 T1J24.2
GWHTBCHF005854	GWHPBCHF007086	GWHGBCHF005687	TkA01G445550	TkA01G445550	46	0.834848	4	0.0782788	TRUE	3.52356	3.43765	6.20687	5.40504e-10	1.98427e-09	5.93481e-10	True	GWHGBCHF005687	TkA01G445550.1	ref|XP_023732179.1|	84.404	109	22	17	0	1	327	1	109	NA	4.25e-55	179	ethylene-responsive transcription factor ERF017 [Lactuca sativa]	Q84QC2	50.568	176	30	60	3	46	492	10	185	NA	2.01e-44	147	RecName: Full=Ethylene-responsive transcription factor ERF017 [Arabidopsis thaliana]	ERF17_ARATH	Ethylene-responsive transcription factor ERF017	ERF017 At1g19210 T29M8.8
GWHTBCHF040366	GWHPBCHF048059	GWHGBCHF038485	TkA07G339320	TkA07G339320	69	1.25227	6	0.117418	TRUE	3.52356	3.43765	7.60183	2.91967e-14	1.34307e-13	4.01705e-14	True	GWHGBCHF038485	TkA07G339320.1	ref|XP_023756031.1|	79.482	541	29	100	2	86	1687	1	537	NA	0	848	cytochrome P450 71AU50 [Lactuca sativa]	P48419	36.98	457	24	275	8	314	1660	48	499	NA	3.62e-96	306	RecName: Full=Flavonoid 3',5'-hydroxylase 2; Short=F3'5'H; AltName: Full=CYPLXXVA3; AltName: Full=Cytochrome P450 75A3 [Petunia x hybrida]	C75A3_PETHY	Flavonoid 3',5'-hydroxylase 2, F3'5'H, EC 1.14.14.81 (CYPLXXVA3) (Cytochrome P450 75A3)	CYP75A3 HF2
GWHTBCHF042190	GWHPBCHF050178	GWHGBCHF040184	TkA08G025690	TkA08G025690	11.5	0.208712	1	0.0195697	TRUE	3.52356	3.43765	3.10343	0.00191289	0.00384384	0.00114967	False	GWHGBCHF040184	TkA08G025690.1	ref|XP_030482951.1|	43.023	86	19	43	2	13	261	124	206	NA	1.71e-12	69.3	uncharacterized protein LOC115699602 [Cannabis sativa]	A3QBM7	35.616	73	16	38	3	328	116	91	156	NA	1	32.3	RecName: Full=Undecaprenyl-diphosphatase; AltName: Full=Bacitracin resistance protein; AltName: Full=Undecaprenyl pyrophosphate phosphatase [Shewanella loihica PV-4]	UPPP_SHELP	Undecaprenyl-diphosphatase, EC 3.6.1.27 (Bacitracin resistance protein) (Undecaprenyl pyrophosphate phosphatase)	uppP Shew_1004
GWHTBCHF001655	GWHPBCHF001998	GWHGBCHF001648	TkAUNG087350	TkAUNG087350	223.33	4.05319	19.5	0.381609	TRUE	3.51763	3.43172	13.6667	1.60492e-42	1.662e-41	4.97094e-42	True	GWHGBCHF001648	TkAUNG087350.1	ref|XP_023749598.1|	82.075	106	10	18	1	404	718	444	549	NA	2.52e-44	166	CDK5RAP3-like protein [Lactuca sativa]	Q9FG23	51.534	163	14	59	3	266	700	380	540	NA	3.4e-34	135	RecName: Full=CDK5RAP3-like protein [Arabidopsis thaliana]	CK5P3_ARATH	CDK5RAP3-like protein	At5g06830 MPH15.20
GWHTBCHF012791	GWHPBCHF015283	GWHGBCHF012257	TkA02G430480	TkA02G430480	352.33	6.39439	30.83	0.603334	TRUE	3.51452	3.42861	17.1595	5.33333e-66	7.98878e-65	2.38939e-65	True	GWHGBCHF012257	TkA02G430480.1	ref|XP_023740251.1|	79.389	131	33	2	2	1	324	1	129	NA	6.82e-48	163	pyruvate dehydrogenase E1 component subunit alpha, mitochondrial [Lactuca sativa]	P52903	51.908	131	33	34	2	1	324	3	127	NA	8.05e-29	110	RecName: Full=Pyruvate dehydrogenase E1 component subunit alpha, mitochondrial; Short=PDHE1-A; Flags: Precursor [Solanum tuberosum]	ODPA_SOLTU	Pyruvate dehydrogenase E1 component subunit alpha, mitochondrial, PDHE1-A, EC 1.2.4.1	NA
GWHTBCHF019345	GWHPBCHF023052	GWHGBCHF018503	TkA03G400560	TkA03G400560	57	1.03449	5	0.0978485	TRUE	3.51096	3.42505	6.89898	5.23786e-12	2.15566e-11	6.44746e-12	True	GWHGBCHF018503	TkA03G400560.1	ref|XP_021992808.1|	34.615	78	9	51	0	459	692	313	390	NA	3.72e-05	52	replication protein A 70 kDa DNA-binding subunit B [Helianthus annuus]	Q8PDW3	33.962	53	6	21	1	207	365	54	92	NA	0.42	35.4	RecName: Full=D-alanine--D-alanine ligase A; AltName: Full=D-Ala-D-Ala ligase A; AltName: Full=D-alanylalanine synthetase A [Xanthomonas campestris pv. campestris str. ATCC 33913]	DDLA_XANCP	D-alanine--D-alanine ligase A, EC 6.3.2.4 (D-Ala-D-Ala ligase A) (D-alanylalanine synthetase A)	ddlA ddlB XCC0222
GWHTBCHF012762	GWHPBCHF015249	GWHGBCHF012227	TkA02G428760	TkA02G428760	147.5	2.67696	13	0.254406	TRUE	3.50413	3.41822	11.089	1.41943e-28	1.07491e-27	3.21497e-28	True	GWHGBCHF012227	TkA02G428760.1	ref|XP_023763667.1|	90.667	450	23	35	2	280	1629	1	443	NA	0	834	IAA-amino acid hydrolase ILR1 [Lactuca sativa]	P54968	65.743	397	20	136	0	403	1593	35	431	NA	0	548	RecName: Full=IAA-amino acid hydrolase ILR1; Flags: Precursor [Arabidopsis thaliana]	ILR1_ARATH	IAA-amino acid hydrolase ILR1, EC 3.5.1.-	ILR1 At3g02875 F13E7.18
GWHTBCHF012763	GWHPBCHF015250	GWHGBCHF012227	TkA02G428760	TkA02G428760	147.5	2.67696	13	0.254406	TRUE	3.50413	3.41822	11.089	1.41943e-28	1.07491e-27	3.21497e-28	True	GWHGBCHF012227	TkA02G428760.2	ref|XP_023763667.1|	90.667	450	25	35	2	175	1524	1	443	NA	0	834	IAA-amino acid hydrolase ILR1 [Lactuca sativa]	P54968	65.743	397	22	136	0	298	1488	35	431	NA	0	549	RecName: Full=IAA-amino acid hydrolase ILR1; Flags: Precursor [Arabidopsis thaliana]	ILR1_ARATH	IAA-amino acid hydrolase ILR1, EC 3.5.1.-	ILR1 At3g02875 F13E7.18
GWHTBCHF011013	GWHPBCHF013197	GWHGBCHF010614	TkA02G269400	TkA02G269400	34	0.617061	3	0.0587091	TRUE	3.5025	3.41659	5.32291	1.0212e-07	3.21609e-07	9.61864e-08	True	GWHGBCHF010614	TkA02G269400.1	ref|XP_041019201.1|	30	40	12	28	0	142	261	571	610	NA	3.8	33.5	protein TRANSPARENT TESTA 9 [Juglans microcarpa x Juglans regia]	Q0BQX8	30.233	43	12	30	0	166	294	107	149	NA	6	29.6	RecName: Full=Homoserine kinase; Short=HK; Short=HSK [Granulibacter bethesdensis CGDNIH1]	KHSE_GRABC	Homoserine kinase, HK, HSK, EC 2.7.1.39	thrB GbCGDNIH1_1876
GWHTBCHF028709	GWHPBCHF034117	GWHGBCHF027292	TkA05G022540	TkA05G022540	34	0.617061	3	0.0587091	TRUE	3.5025	3.41659	5.32291	1.0212e-07	3.21609e-07	9.61864e-08	True	GWHGBCHF027292	TkA05G022540.1	ref|XP_023760216.1|	83.121	705	28	114	3	251	2365	68	767	NA	0	1164	wall-associated receptor kinase 2 [Lactuca sativa]	Q9LMP1	42.878	695	28	363	15	269	2344	56	719	NA	2.47e-170	513	RecName: Full=Wall-associated receptor kinase 2; Flags: Precursor [Arabidopsis thaliana]	WAK2_ARATH	Wall-associated receptor kinase 2, EC 2.7.11.-	WAK2 At1g21270 F16F4.5
GWHTBCHF026592	GWHPBCHF031632	GWHGBCHF025334	TkA04G357040	TkA04G357040	598	10.853	53	1.03719	TRUE	3.49608	3.41017	22.3063	3.20969e-110	7.49385e-109	2.24136e-109	True	GWHGBCHF025334	TkA04G357040.1	ref|XP_024967063.1|	87.946	589	33	66	2	40	1791	11	599	NA	0	1029	9-cis-epoxycarotenoid dioxygenase NCED3, chloroplastic-like [Cynara cardunculus var. scolymus]	O24023	76.827	561	31	117	2	148	1791	45	605	NA	0	889	RecName: Full=9-cis-epoxycarotenoid dioxygenase NCED1, chloroplastic; Short=LeNCED1; Short=SlNCED1; AltName: Full=Nine-cis-epoxycarotenoid dioxygenase 1; Flags: Precursor [Solanum lycopersicum]	NCED1_SOLLC	9-cis-epoxycarotenoid dioxygenase NCED1, chloroplastic, LeNCED1, SlNCED1, EC 1.13.11.51 (Nine-cis-epoxycarotenoid dioxygenase 1)	NCED1 NCE NOTABILIS Solyc07g056570.1.1
GWHTBCHF019427	GWHPBCHF023154	GWHGBCHF018582	TkA03G406690	TkA03G406690	1098.75	19.9411	97.67	1.91137	TRUE	3.4918	3.40589	30.2207	1.2679e-200	5.2841e-199	1.58044e-199	True	GWHGBCHF018582	TkA03G406690.1	ref|XP_023744165.1|	81.488	578	26	99	3	272	1996	1	573	NA	0	856	F-box/LRR-repeat protein 14 isoform X1 [Lactuca sativa]	Q8N1E6	32.335	334	14	194	17	806	1729	69	396	NA	2.04e-15	82.8	RecName: Full=F-box/LRR-repeat protein 14; AltName: Full=F-box and leucine-rich repeat protein 14 [Homo sapiens]	FXL14_HUMAN	F-box/LRR-repeat protein 14 (F-box and leucine-rich repeat protein 14)	FBXL14 FBL14
GWHTBCHF019428	GWHPBCHF023155	GWHGBCHF018582	TkA03G406690	TkA03G406690	1098.75	19.9411	97.67	1.91137	TRUE	3.4918	3.40589	30.2207	1.2679e-200	5.2841e-199	1.58044e-199	True	GWHGBCHF018582	TkA03G406690.2	ref|XP_023744166.1|	83.431	513	27	81	2	164	1693	28	539	NA	0	766	F-box/LRR-repeat protein 14 isoform X2 [Lactuca sativa]	Q17R01	33.441	311	15	175	17	503	1357	69	373	NA	2.05e-15	82	RecName: Full=F-box/LRR-repeat protein 14; AltName: Full=F-box and leucine-rich repeat protein 14 [Bos taurus]	FXL14_BOVIN	F-box/LRR-repeat protein 14 (F-box and leucine-rich repeat protein 14)	FBXL14
GWHTBCHF045125	GWHPBCHF053728	GWHGBCHF042946	TkA08G174020	TkA08G174020	190	3.44828	17	0.332685	TRUE	3.48239	3.39648	12.5527	3.8427e-36	3.50744e-35	1.04905e-35	True	GWHGBCHF042946	TkA08G174020.1	ref|XP_023763114.1|	81.507	146	16	25	2	226	660	2	146	NA	2.31e-58	189	uncharacterized protein LOC111911593 [Lactuca sativa]	O31664	28.75	80	9	52	1	725	486	6	80	NA	2.3	33.1	RecName: Full=2-oxoglutaramate amidase [Bacillus subtilis subsp. subtilis str. 168]	MTNU_BACSU	2-oxoglutaramate amidase, EC 3.5.1.111	mtnU ykrU BSU13570
GWHTBCHF010029	GWHPBCHF012037	GWHGBCHF009667	TkA02G116520	TkA02G116520	44.5	0.807624	4	0.0782788	TRUE	3.47573	3.38982	6.07	1.27914e-09	4.59244e-09	1.37357e-09	True	GWHGBCHF009667	TkA02G116520.1	ref|XP_027773223.1|	46.078	102	32	55	0	1	306	22	123	NA	8.36e-25	100	uncharacterized protein LOC114077490 [Solanum pennellii]	Q9SD82	35.802	81	24	45	2	73	303	448	525	NA	0.000261	42	RecName: Full=Replication protein A 70 kDa DNA-binding subunit B; Short=AtRPA70B; AltName: Full=AtRPA1-5; AltName: Full=Replication factor A protein 1B; AltName: Full=Replication protein A 1B; Short=AtRPA1B [Arabidopsis thaliana]	RFA1B_ARATH	Replication protein A 70 kDa DNA-binding subunit B, AtRPA70B (AtRPA1-5) (Replication factor A protein 1B) (Replication protein A 1B, AtRPA1B)	RPA1B RPA70B At5g08020 F13G24.220
GWHTBCHF012294	GWHPBCHF014705	GWHGBCHF011780	TkA02G397070	TkA02G397070	620	11.2523	56	1.0959	TRUE	3.46877	3.38286	22.6379	1.83607e-113	4.41463e-112	1.32039e-112	True	GWHGBCHF011780	TkA02G397070.1	ref|XP_023760690.1|	91.781	584	29	48	0	123	1874	1	584	NA	0	1120	germacrene A synthase long form [Lactuca sativa]	Q8LSC3	92.453	583	29	44	0	123	1871	1	583	NA	0	1128	RecName: Full=Germacrene A synthase long form; Short=CiGASlo [Cichorium intybus]	GASL_CICIN	Germacrene A synthase long form, CiGASlo, EC 4.2.3.23	NA
GWHTBCHF044629	GWHPBCHF053142	GWHGBCHF042484	TkA08G146180	TkA08G146180	254	4.60981	23	0.450103	TRUE	3.46512	3.37921	14.4831	1.54875e-47	1.75579e-46	5.25145e-47	True	GWHGBCHF042484	TkA08G146180.1	ref|XP_023741031.1|	77.059	510	28	114	2	35	1555	1	510	NA	0	749	cytochrome P450 81Q32 [Lactuca sativa]	W8JMU7	55.187	482	27	203	6	113	1552	27	497	NA	0	539	RecName: Full=Cytochrome P450 81Q32; Short=CrCYP81Q32 [Catharanthus roseus]	CYQ32_CATRO	Cytochrome P450 81Q32, CrCYP81Q32, EC 1.14.-.-	CYP81Q32
GWHTBCHF014986	GWHPBCHF017840	GWHGBCHF014237	TkA02G548640	TkA02G548640	66	1.19783	6	0.117418	TRUE	3.45943	3.37352	7.37757	1.612e-13	7.15218e-13	2.13917e-13	True	GWHGBCHF014237	TkA02G548640.1	ref|XP_023767624.1|	84.047	514	27	81	1	100	1638	1	514	NA	0	851	parthenolide synthase [Lactuca sativa]	X2EVV9	54.314	510	27	227	3	100	1626	1	505	NA	0	541	RecName: Full=Parthenolide synthase; Short=Tp2116; Short=TpPTS; AltName: Full=Cytochrome P450 71CA1 [Tanacetum parthenium]	C71A1_TANPA	Parthenolide synthase, Tp2116, TpPTS, EC 1.14.14.- (Cytochrome P450 71CA1)	CYP71CA1 PTS
GWHTBCHF014987	GWHPBCHF017841	GWHGBCHF014237	TkA02G548640	TkA02G548640	66	1.19783	6	0.117418	TRUE	3.45943	3.37352	7.37757	1.612e-13	7.15218e-13	2.13917e-13	True	GWHGBCHF014237	TkA02G548640.2	ref|XP_023767624.1|	84.047	514	27	81	1	100	1638	1	514	NA	0	851	parthenolide synthase [Lactuca sativa]	X2EVV9	54.314	510	26	227	3	100	1626	1	505	NA	0	541	RecName: Full=Parthenolide synthase; Short=Tp2116; Short=TpPTS; AltName: Full=Cytochrome P450 71CA1 [Tanacetum parthenium]	C71A1_TANPA	Parthenolide synthase, Tp2116, TpPTS, EC 1.14.14.- (Cytochrome P450 71CA1)	CYP71CA1 PTS
GWHTBCHF011032	GWHPBCHF013221	GWHGBCHF010626	TkA02G272070	TkA02G272070	77	1.39746	7	0.136988	TRUE	3.45943	3.37352	7.96869	1.60364e-15	7.81833e-15	2.33841e-15	True	GWHGBCHF010626	TkA02G272070.1	ref|XP_023757254.1|	64.103	39	4	14	0	534	650	323	361	NA	5.02e-05	51.6	uncharacterized protein LOC111905752 isoform X1 [Lactuca sativa]	P54209	30.303	99	11	47	5	563	850	881	960	NA	2	33.9	RecName: Full=Cation-transporting ATPase CA1 [Dunaliella bioculata]	ATC1_DUNBI	Cation-transporting ATPase CA1, EC 7.2.2.-	CA1
GWHTBCHF044331	GWHPBCHF052766	GWHGBCHF042207	TkA08G132810	TkA08G132810	361	6.55174	33	0.6458	TRUE	3.45146	3.36555	17.2373	1.39497e-66	2.10808e-65	6.30513e-66	True	GWHGBCHF042207	TkA08G132810.1	ref|XP_023765029.1|	90.085	353	19	35	0	584	1642	1	353	NA	0	646	serine/threonine/tyrosine-protein kinase HT1 [Lactuca sativa]	Q2MHE4	63.3	297	15	104	2	671	1555	56	349	NA	5.43e-126	380	RecName: Full=Serine/threonine/tyrosine-protein kinase HT1; AltName: Full=High leaf temperature protein 1 [Arabidopsis thaliana]	HT1_ARATH	Serine/threonine/tyrosine-protein kinase HT1, EC 2.7.10.1, EC 2.7.11.1 (High leaf temperature protein 1)	HT1 SUU At1g62400 F24O1.13
GWHTBCHF009023	GWHPBCHF010840	GWHGBCHF008738	TkA02G036260	TkA02G036260	43.45	0.788568	4	0.0782788	TRUE	3.44128	3.35537	5.97255	2.33576e-09	8.26583e-09	2.47197e-09	True	GWHGBCHF008738	TkA02G036260.1	ref|XP_023732320.1|	51.185	717	33	295	11	10	2007	2	714	NA	0	645	myosin-6 isoform X1 [Lactuca sativa]	Q9LX66	43.082	318	16	162	7	34	975	470	772	NA	1.67e-68	243	RecName: Full=Receptor-like protein kinase HERK 1; AltName: Full=Protein HERCULES RECEPTOR KINASE 1; Flags: Precursor [Arabidopsis thaliana]	HERK_ARATH	Receptor-like protein kinase HERK 1, EC 2.7.11.- (Protein HERCULES RECEPTOR KINASE 1)	HERK1 At3g46290 F12M12.260 F18L15.10
GWHTBCHF017449	GWHPBCHF020730	GWHGBCHF016571	TkA03G129980	TkA03G129980	746	13.5391	69	1.35031	TRUE	3.43451	3.34859	24.7268	5.51402e-135	1.56684e-133	4.68632e-134	True	GWHGBCHF016571	TkA03G129980.1	ref|XP_023769374.1|	64.399	441	22	114	5	304	1572	1	416	NA	5.79e-147	439	late embryogenesis abundant protein D-29 [Lactuca sativa]	P13934	30.387	181	9	115	2	1186	1728	9	178	NA	1.5e-07	57	RecName: Full=Late embryogenesis abundant protein 76; Short=LEA 76 [Brassica napus]	LEA76_BRANA	Late embryogenesis abundant protein 76, LEA 76	NA
GWHTBCHF036476	GWHPBCHF043413	GWHGBCHF034733	TkA06G432140	TkA06G432140	178	3.2305	16.5	0.3229	TRUE	3.43134	3.34543	12.0735	1.45743e-33	1.2544e-32	3.75184e-33	True	GWHGBCHF034733	TkA06G432140.1	ref|XP_023756594.1|	73.982	442	33	86	3	1	1242	1	441	NA	0	634	UDP-glycosyltransferase 75C1 [Lactuca sativa]	K4CWS6	40.461	477	33	211	9	1	1242	1	467	NA	1.52e-98	305	RecName: Full=UDP-glycosyltransferase 75C1; Short=Abscisic acid beta-glucosyltransferase; Short=Indole-3-acetate beta-glucosyltransferase; Short=SlUGT75C1 [Solanum lycopersicum]	U75C1_SOLLC	UDP-glycosyltransferase 75C1, Abscisic acid beta-glucosyltransferase, Indole-3-acetate beta-glucosyltransferase, SlUGT75C1, EC 2.4.1.121, EC 2.4.1.263	UGT75C1 Solyc09g092500.1.1
GWHTBCHF030648	GWHPBCHF036482	GWHGBCHF029203	TkA05G340930	TkA05G340930	97	1.76044	9	0.176127	TRUE	3.42999	3.34407	8.9112	5.04824e-19	2.81671e-18	8.42461e-19	True	GWHGBCHF029203	TkA05G340930.1	ref|XP_023747941.1|	85.512	283	22	36	2	259	1092	1	283	NA	2.96e-160	459	homeobox-leucine zipper protein ATHB-54 [Lactuca sativa]	Q02283	54.438	169	13	62	5	445	945	66	221	NA	1.96e-41	150	RecName: Full=Homeobox-leucine zipper protein HAT5; AltName: Full=HD-ZIP protein ATHB-1; AltName: Full=Homeodomain transcription factor ATHB-1; AltName: Full=Homeodomain-leucine zipper protein HAT5; Short=HD-ZIP protein 5 [Arabidopsis thaliana]	HAT5_ARATH	Homeobox-leucine zipper protein HAT5 (HD-ZIP protein ATHB-1) (Homeodomain transcription factor ATHB-1) (Homeodomain-leucine zipper protein HAT5, HD-ZIP protein 5)	HAT5 ATHB-1 At3g01470 F4P13.2
GWHTBCHF030649	GWHPBCHF036483	GWHGBCHF029203	TkA05G340930	TkA05G340930	97	1.76044	9	0.176127	TRUE	3.42999	3.34407	8.9112	5.04824e-19	2.81671e-18	8.42461e-19	True	GWHGBCHF029203	TkA05G340930.2	ref|XP_023747941.1|	85.512	283	23	36	2	180	1013	1	283	NA	1.09e-160	459	homeobox-leucine zipper protein ATHB-54 [Lactuca sativa]	Q02283	54.438	169	14	62	5	366	866	66	221	NA	1.11e-41	150	RecName: Full=Homeobox-leucine zipper protein HAT5; AltName: Full=HD-ZIP protein ATHB-1; AltName: Full=Homeodomain transcription factor ATHB-1; AltName: Full=Homeodomain-leucine zipper protein HAT5; Short=HD-ZIP protein 5 [Arabidopsis thaliana]	HAT5_ARATH	Homeobox-leucine zipper protein HAT5 (HD-ZIP protein ATHB-1) (Homeodomain transcription factor ATHB-1) (Homeodomain-leucine zipper protein HAT5, HD-ZIP protein 5)	HAT5 ATHB-1 At3g01470 F4P13.2
GWHTBCHF019232	GWHPBCHF022911	GWHGBCHF018381	TkA03G392520	TkA03G392520	21.5	0.390201	2	0.0391394	TRUE	3.42626	3.34035	4.1934	2.74809e-05	6.97484e-05	2.08613e-05	True	GWHGBCHF018381	TkA03G392520.1	ref|XP_017233167.1|	49.857	349	19	169	4	814	1857	586	929	NA	9.78e-100	341	PREDICTED: uncharacterized protein LOC108207215, partial [Daucus carota subsp. sativus]	P10978	36.126	382	19	212	6	778	1833	410	789	NA	1.78e-69	248	RecName: Full=Retrovirus-related Pol polyprotein from transposon TNT 1-94; Includes: RecName: Full=Protease; Includes: RecName: Full=Reverse transcriptase; Includes: RecName: Full=Endonuclease [Nicotiana tabacum]	POLX_TOBAC	Retrovirus-related Pol polyprotein from transposon TNT 1-94 [Includes: Protease, EC 3.4.23.-; Reverse transcriptase, EC 2.7.7.49; Endonuclease ]	NA
GWHTBCHF033645	GWHPBCHF040025	GWHGBCHF031886	TkA06G049820	TkA06G049820	83	1.50636	7.73	0.151274	TRUE	3.42457	3.33866	8.23745	1.75913e-16	8.90378e-16	2.66306e-16	True	GWHGBCHF031886	TkA06G049820.1	ref|XP_023764062.1|	89.95	199	31	20	0	7	603	109	307	NA	3.84e-131	380	sulfofructose kinase isoform X1 [Lactuca sativa]	Q9H477	26.23	122	18	75	5	265	615	167	278	NA	0.33	35	RecName: Full=Ribokinase; Short=RK [Homo sapiens]	RBSK_HUMAN	Ribokinase, RK, EC 2.7.1.15	RBKS RBSK
GWHTBCHF003962	GWHPBCHF004761	GWHGBCHF003778	TkA01G165370	TkA01G165370	107	1.94193	10	0.195697	TRUE	3.41954	3.33362	9.34694	9.02184e-21	5.38288e-20	1.60999e-20	True	GWHGBCHF003778	TkA01G165370.1	ref|XP_022001195.1|	57.339	436	18	151	6	872	2128	479	896	NA	0	466	lipoxygenase 2, chloroplastic [Helianthus annuus]	R9WS04	71.852	270	12	75	1	51	857	201	470	NA	0	416	RecName: Full=Lipoxygenase 2, chloroplastic; Short=TcLOX2; Flags: Precursor [Tanacetum cinerariifolium]	LOX2_TANCI	Lipoxygenase 2, chloroplastic, TcLOX2, EC 1.13.11.-	LOX2
GWHTBCHF037103	GWHPBCHF044166	GWHGBCHF035320	TkA07G008450	TkA07G008450	16	0.290382	1.5	0.0293546	TRUE	3.41504	3.32912	3.61235	0.000303438	0.0006801	0.000203398	True	GWHGBCHF035320	TkA07G008450.1	ref|XP_023759806.1|	79.027	329	26	69	0	64	1050	6	334	NA	0	553	probable carboxylesterase 8 [Lactuca sativa]	O64640	49.371	318	25	150	3	103	1050	7	315	NA	1.21e-105	318	RecName: Full=Probable carboxylesterase 8; AltName: Full=AtCXE8 [Arabidopsis thaliana]	CXE8_ARATH	Probable carboxylesterase 8 (AtCXE8, EC 3.1.1.1)	CXE8 At2g45600 17K2.13
GWHTBCHF034230	GWHPBCHF040701	GWHGBCHF032448	TkA06G085240	TkA06G085240	32	0.580764	3	0.0587091	TRUE	3.41504	3.32912	5.10863	3.24503e-07	9.8097e-07	2.93402e-07	True	GWHGBCHF032448	TkA06G085240.1	ref|XP_023764068.1|	79.433	141	33	29	0	7	429	2	142	NA	5.87e-79	235	uncharacterized protein LOC111912569 [Lactuca sativa]	P15423	42.857	35	8	20	0	298	194	288	322	NA	0.27	34.3	RecName: Full=Spike glycoprotein; Short=S glycoprotein; AltName: Full=E2; AltName: Full=Peplomer protein; Flags: Precursor [Human coronavirus 229E]	SPIKE_CVH22	Spike glycoprotein, S glycoprotein (E2) (Peplomer protein)	S 2
GWHTBCHF044692	GWHPBCHF053213	GWHGBCHF042534	TkA08G150930	TkA08G150930	2631.33	47.7556	247.17	4.83704	TRUE	3.41222	3.3263	46.309	0	0	0	True	GWHGBCHF042534	TkA08G150930.1	ref|XP_023760948.1|	93.291	1431	29	93	1	309	4592	1	1431	NA	0	2591	pleiotropic drug resistance protein 1 [Lactuca sativa]	Q76CU2	75.105	1430	29	342	5	339	4592	7	1434	NA	0	2117	RecName: Full=Pleiotropic drug resistance protein 1; AltName: Full=NtPDR1 [Nicotiana tabacum]	PDR1_TOBAC	Pleiotropic drug resistance protein 1 (NtPDR1)	PDR1
GWHTBCHF044693	GWHPBCHF053214	GWHGBCHF042534	TkA08G150930	TkA08G150930	2631.33	47.7556	247.17	4.83704	TRUE	3.41222	3.3263	46.309	0	0	0	True	GWHGBCHF042534	TkA08G150930.2	ref|XP_023760948.1|	93.291	1431	29	93	1	309	4592	1	1431	NA	0	2591	pleiotropic drug resistance protein 1 [Lactuca sativa]	Q76CU2	75.105	1430	29	342	5	339	4592	7	1434	NA	0	2117	RecName: Full=Pleiotropic drug resistance protein 1; AltName: Full=NtPDR1 [Nicotiana tabacum]	PDR1_TOBAC	Pleiotropic drug resistance protein 1 (NtPDR1)	PDR1
GWHTBCHF044694	GWHPBCHF053215	GWHGBCHF042534	TkA08G150930	TkA08G150930	2631.33	47.7556	247.17	4.83704	TRUE	3.41222	3.3263	46.309	0	0	0	True	GWHGBCHF042534	TkA08G150930.3	ref|XP_023760948.1|	93.166	717	15	49	0	297	2447	21	737	NA	0	1314	pleiotropic drug resistance protein 1 [Lactuca sativa]	Q76CU2	75.877	713	15	172	0	315	2453	21	733	NA	0	1111	RecName: Full=Pleiotropic drug resistance protein 1; AltName: Full=NtPDR1 [Nicotiana tabacum]	PDR1_TOBAC	Pleiotropic drug resistance protein 1 (NtPDR1)	PDR1
GWHTBCHF044695	GWHPBCHF053216	GWHGBCHF042534	TkA08G150930	TkA08G150930	2631.33	47.7556	247.17	4.83704	TRUE	3.41222	3.3263	46.309	0	0	0	True	GWHGBCHF042534	TkA08G150930.4	ref|XP_023760948.1|	93.351	737	16	49	0	212	2422	1	737	NA	0	1353	pleiotropic drug resistance protein 1 [Lactuca sativa]	Q76CU2	75.171	729	16	179	2	242	2428	7	733	NA	0	1116	RecName: Full=Pleiotropic drug resistance protein 1; AltName: Full=NtPDR1 [Nicotiana tabacum]	PDR1_TOBAC	Pleiotropic drug resistance protein 1 (NtPDR1)	PDR1
GWHTBCHF038195	GWHPBCHF045475	GWHGBCHF036403	TkA07G084720	TkA07G084720	14	0.254084	1.33	0.0260277	TRUE	3.39593	3.31001	3.37079	0.000749532	0.00159864	0.000478143	True	GWHGBCHF036403	TkA07G084720.1	ref|XP_023756649.1|	56.78	118	26	43	1	1	354	86	195	NA	6.64e-41	142	uncharacterized protein LOC111905199 isoform X1 [Lactuca sativa]	Q7S4P1	36.364	55	12	28	2	211	375	325	372	NA	0.83	33.1	RecName: Full=Oxidation resistance protein 1 [Neurospora crassa OR74A]	OXR1_NEUCR	Oxidation resistance protein 1	oxr1 NCU02394
[truncated: 30,693 more rows]
[truncated: 18 more columns]

## Sheet: 1=<logFC=<-1
					Counts	CPM	Counts	CPM
[truncated: 6,225 more rows]
[truncated: 18 more columns]

## Sheet: 2.32=<logFC=<-2.32
					Counts	CPM	Counts	CPM
[truncated: 2,053 more rows]
[truncated: 18 more columns]
